# Supplementary material for: The illusion of the mind–body divide is attenuated in males
Source: Sci Rep. 2023 Apr 24;13:6653. doi: 10.1038/s41598-023-33079-1 (PMC10126148; doi:10.1038/s41598-023-33079-1)
Supplement: Supplementary file 2 — Supplementary Table 1. [file 41598_2023_33079_MOESM2_ESM.xlsx]

## Sheet: Experiment 1
subject	gender	trait	item	response
2	Female	Non-Epistemic	1	1
2	Female	Non-Epistemic	2	1
2	Female	Non-Epistemic	3	1
2	Female	Non-Epistemic	4	1
2	Female	Non-Epistemic	5	1
2	Female	Non-Epistemic	6	1
2	Female	Non-Epistemic	7	1
2	Female	Non-Epistemic	8	1
2	Female	Non-Epistemic	9	1
2	Female	Non-Epistemic	10	1
2	Female	Non-Epistemic	21	1
2	Female	Non-Epistemic	22	1
2	Female	Non-Epistemic	23	1
2	Female	Non-Epistemic	24	1
2	Female	Non-Epistemic	25	1
2	Female	Non-Epistemic	26	1
2	Female	Non-Epistemic	27	1
2	Female	Non-Epistemic	28	1
2	Female	Non-Epistemic	29	1
2	Female	Non-Epistemic	30	1
2	Female	Epistemic	41	0
2	Female	Epistemic	42	1
2	Female	Epistemic	43	1
2	Female	Epistemic	44	0
2	Female	Epistemic	45	1
2	Female	Epistemic	46	1
2	Female	Epistemic	47	1
2	Female	Epistemic	48	1
2	Female	Epistemic	49	1
2	Female	Epistemic	50	1
2	Female	Epistemic	51	1
2	Female	Epistemic	52	1
2	Female	Epistemic	53	1
2	Female	Epistemic	54	1
2	Female	Epistemic	55	1
2	Female	Epistemic	56	1
2	Female	Epistemic	57	1
2	Female	Epistemic	58	1
2	Female	Epistemic	59	1
2	Female	Epistemic	60	1
3	Female	Non-Epistemic	1	1
3	Female	Non-Epistemic	2	1
3	Female	Non-Epistemic	3	1
3	Female	Non-Epistemic	4	0
3	Female	Non-Epistemic	5	1
3	Female	Non-Epistemic	6	0
3	Female	Non-Epistemic	7	1
3	Female	Non-Epistemic	8	1
3	Female	Non-Epistemic	9	1
3	Female	Non-Epistemic	10	1
3	Female	Non-Epistemic	21	1
3	Female	Non-Epistemic	22	1
3	Female	Non-Epistemic	23	1
3	Female	Non-Epistemic	24	1
3	Female	Non-Epistemic	25	1
3	Female	Non-Epistemic	26	1
3	Female	Non-Epistemic	27	1
3	Female	Non-Epistemic	28	1
3	Female	Non-Epistemic	29	1
3	Female	Non-Epistemic	30	1
3	Female	Epistemic	41	0
3	Female	Epistemic	42	0
3	Female	Epistemic	43	1
3	Female	Epistemic	44	0
3	Female	Epistemic	45	0
3	Female	Epistemic	46	0
3	Female	Epistemic	47	1
3	Female	Epistemic	48	0
3	Female	Epistemic	49	0
3	Female	Epistemic	50	0
3	Female	Epistemic	51	1
3	Female	Epistemic	52	1
3	Female	Epistemic	53	0
3	Female	Epistemic	54	1
3	Female	Epistemic	55	0
3	Female	Epistemic	56	0
3	Female	Epistemic	57	0
3	Female	Epistemic	58	1
3	Female	Epistemic	59	1
3	Female	Epistemic	60	0
4	Female	Non-Epistemic	1	1
4	Female	Non-Epistemic	2	1
4	Female	Non-Epistemic	3	0
4	Female	Non-Epistemic	4	1
4	Female	Non-Epistemic	5	1
4	Female	Non-Epistemic	6	1
4	Female	Non-Epistemic	7	1
4	Female	Non-Epistemic	8	1
4	Female	Non-Epistemic	9	1
4	Female	Non-Epistemic	10	1
4	Female	Non-Epistemic	21	1
4	Female	Non-Epistemic	22	1
4	Female	Non-Epistemic	23	1
4	Female	Non-Epistemic	24	1
4	Female	Non-Epistemic	25	1
4	Female	Non-Epistemic	26	1
4	Female	Non-Epistemic	27	1
4	Female	Non-Epistemic	28	1
4	Female	Non-Epistemic	29	1
4	Female	Non-Epistemic	30	1
4	Female	Epistemic	41	0
4	Female	Epistemic	42	1
4	Female	Epistemic	43	1
4	Female	Epistemic	44	0
4	Female	Epistemic	45	1
4	Female	Epistemic	46	1
4	Female	Epistemic	47	1
4	Female	Epistemic	48	1
4	Female	Epistemic	49	0
4	Female	Epistemic	50	1
4	Female	Epistemic	51	1
4	Female	Epistemic	52	1
4	Female	Epistemic	53	0
4	Female	Epistemic	54	0
4	Female	Epistemic	55	1
4	Female	Epistemic	56	1
4	Female	Epistemic	57	1
4	Female	Epistemic	58	1
4	Female	Epistemic	59	0
4	Female	Epistemic	60	1
6	Male	Non-Epistemic	1	1
6	Male	Non-Epistemic	2	1
6	Male	Non-Epistemic	3	1
6	Male	Non-Epistemic	4	1
6	Male	Non-Epistemic	5	1
6	Male	Non-Epistemic	6	1
6	Male	Non-Epistemic	7	1
6	Male	Non-Epistemic	8	1
6	Male	Non-Epistemic	9	1
6	Male	Non-Epistemic	10	1
6	Male	Non-Epistemic	21	1
6	Male	Non-Epistemic	22	1
6	Male	Non-Epistemic	23	1
6	Male	Non-Epistemic	24	1
6	Male	Non-Epistemic	25	1
6	Male	Non-Epistemic	26	1
6	Male	Non-Epistemic	27	1
6	Male	Non-Epistemic	28	1
6	Male	Non-Epistemic	29	1
6	Male	Non-Epistemic	30	1
6	Male	Epistemic	41	1
6	Male	Epistemic	42	1
6	Male	Epistemic	43	1
6	Male	Epistemic	44	1
6	Male	Epistemic	45	1
6	Male	Epistemic	46	1
6	Male	Epistemic	47	1
6	Male	Epistemic	48	1
6	Male	Epistemic	49	1
6	Male	Epistemic	50	1
6	Male	Epistemic	51	1
6	Male	Epistemic	52	1
6	Male	Epistemic	53	1
6	Male	Epistemic	54	1
6	Male	Epistemic	55	1
6	Male	Epistemic	56	1
6	Male	Epistemic	57	1
6	Male	Epistemic	58	1
6	Male	Epistemic	59	1
6	Male	Epistemic	60	1
7	Male	Non-Epistemic	1	0
7	Male	Non-Epistemic	2	0
7	Male	Non-Epistemic	3	0
7	Male	Non-Epistemic	4	1
7	Male	Non-Epistemic	5	0
7	Male	Non-Epistemic	6	1
7	Male	Non-Epistemic	7	0
7	Male	Non-Epistemic	8	0
7	Male	Non-Epistemic	9	0
7	Male	Non-Epistemic	10	0
7	Male	Non-Epistemic	21	1
7	Male	Non-Epistemic	22	1
7	Male	Non-Epistemic	23	1
7	Male	Non-Epistemic	24	1
7	Male	Non-Epistemic	25	1
7	Male	Non-Epistemic	26	1
7	Male	Non-Epistemic	27	1
7	Male	Non-Epistemic	28	1
7	Male	Non-Epistemic	29	1
7	Male	Non-Epistemic	30	1
7	Male	Epistemic	41	0
7	Male	Epistemic	42	0
7	Male	Epistemic	43	0
7	Male	Epistemic	44	0
7	Male	Epistemic	45	1
7	Male	Epistemic	46	1
7	Male	Epistemic	47	1
7	Male	Epistemic	48	0
7	Male	Epistemic	49	0
7	Male	Epistemic	50	0
7	Male	Epistemic	51	1
7	Male	Epistemic	52	1
7	Male	Epistemic	53	0
7	Male	Epistemic	54	1
7	Male	Epistemic	55	1
7	Male	Epistemic	56	0
7	Male	Epistemic	57	0
7	Male	Epistemic	58	1
7	Male	Epistemic	59	0
7	Male	Epistemic	60	1
8	Male	Non-Epistemic	1	1
8	Male	Non-Epistemic	2	1
8	Male	Non-Epistemic	3	1
8	Male	Non-Epistemic	4	1
8	Male	Non-Epistemic	5	1
8	Male	Non-Epistemic	6	1
8	Male	Non-Epistemic	7	1
8	Male	Non-Epistemic	8	1
8	Male	Non-Epistemic	9	1
8	Male	Non-Epistemic	10	1
8	Male	Non-Epistemic	21	1
8	Male	Non-Epistemic	22	1
8	Male	Non-Epistemic	23	1
8	Male	Non-Epistemic	24	1
8	Male	Non-Epistemic	25	1
8	Male	Non-Epistemic	26	1
8	Male	Non-Epistemic	27	1
8	Male	Non-Epistemic	28	1
8	Male	Non-Epistemic	29	1
8	Male	Non-Epistemic	30	1
8	Male	Epistemic	41	1
8	Male	Epistemic	42	1
8	Male	Epistemic	43	1
8	Male	Epistemic	44	1
8	Male	Epistemic	45	1
8	Male	Epistemic	46	1
8	Male	Epistemic	47	1
8	Male	Epistemic	48	1
8	Male	Epistemic	49	1
8	Male	Epistemic	50	1
8	Male	Epistemic	51	1
8	Male	Epistemic	52	1
8	Male	Epistemic	53	1
8	Male	Epistemic	54	1
8	Male	Epistemic	55	1
8	Male	Epistemic	56	1
8	Male	Epistemic	57	1
8	Male	Epistemic	58	1
8	Male	Epistemic	59	1
8	Male	Epistemic	60	1
9	Female	Non-Epistemic	1	0
9	Female	Non-Epistemic	2	1
9	Female	Non-Epistemic	3	1
9	Female	Non-Epistemic	4	1
9	Female	Non-Epistemic	5	1
9	Female	Non-Epistemic	6	0
9	Female	Non-Epistemic	7	0
9	Female	Non-Epistemic	8	1
9	Female	Non-Epistemic	9	1
9	Female	Non-Epistemic	10	1
9	Female	Non-Epistemic	21	1
9	Female	Non-Epistemic	22	1
9	Female	Non-Epistemic	23	1
9	Female	Non-Epistemic	24	1
9	Female	Non-Epistemic	25	1
9	Female	Non-Epistemic	26	1
9	Female	Non-Epistemic	27	1
9	Female	Non-Epistemic	28	1
9	Female	Non-Epistemic	29	1
9	Female	Non-Epistemic	30	0
9	Female	Epistemic	41	1
9	Female	Epistemic	42	0
9	Female	Epistemic	43	1
9	Female	Epistemic	44	1
9	Female	Epistemic	45	0
9	Female	Epistemic	46	1
9	Female	Epistemic	47	1
9	Female	Epistemic	48	0
9	Female	Epistemic	49	1
9	Female	Epistemic	50	1
9	Female	Epistemic	51	1
9	Female	Epistemic	52	1
9	Female	Epistemic	53	0
9	Female	Epistemic	54	1
9	Female	Epistemic	55	1
9	Female	Epistemic	56	1
9	Female	Epistemic	57	1
9	Female	Epistemic	58	1
9	Female	Epistemic	59	1
9	Female	Epistemic	60	1
10	Female	Non-Epistemic	1	1
10	Female	Non-Epistemic	2	1
10	Female	Non-Epistemic	3	0
10	Female	Non-Epistemic	4	0
10	Female	Non-Epistemic	5	1
10	Female	Non-Epistemic	6	1
10	Female	Non-Epistemic	7	1
10	Female	Non-Epistemic	8	1
10	Female	Non-Epistemic	9	1
10	Female	Non-Epistemic	10	1
10	Female	Non-Epistemic	21	1
10	Female	Non-Epistemic	22	1
10	Female	Non-Epistemic	23	0
10	Female	Non-Epistemic	24	1
10	Female	Non-Epistemic	25	1
10	Female	Non-Epistemic	26	1
10	Female	Non-Epistemic	27	0
10	Female	Non-Epistemic	28	0
10	Female	Non-Epistemic	29	1
10	Female	Non-Epistemic	30	1
10	Female	Epistemic	41	1
10	Female	Epistemic	42	1
10	Female	Epistemic	43	1
10	Female	Epistemic	44	0
10	Female	Epistemic	45	1
10	Female	Epistemic	46	0
10	Female	Epistemic	47	1
10	Female	Epistemic	48	0
10	Female	Epistemic	49	0
10	Female	Epistemic	50	1
10	Female	Epistemic	51	0
10	Female	Epistemic	52	1
10	Female	Epistemic	53	0
10	Female	Epistemic	54	1
10	Female	Epistemic	55	1
10	Female	Epistemic	56	1
10	Female	Epistemic	57	1
10	Female	Epistemic	58	1
10	Female	Epistemic	59	0
10	Female	Epistemic	60	1
11	Female	Non-Epistemic	1	1
11	Female	Non-Epistemic	2	0
11	Female	Non-Epistemic	3	0
11	Female	Non-Epistemic	4	0
11	Female	Non-Epistemic	5	0
11	Female	Non-Epistemic	6	1
11	Female	Non-Epistemic	7	1
11	Female	Non-Epistemic	8	1
11	Female	Non-Epistemic	9	1
11	Female	Non-Epistemic	10	0
11	Female	Non-Epistemic	21	1
11	Female	Non-Epistemic	22	1
11	Female	Non-Epistemic	23	1
11	Female	Non-Epistemic	24	1
11	Female	Non-Epistemic	25	1
11	Female	Non-Epistemic	26	1
11	Female	Non-Epistemic	27	1
11	Female	Non-Epistemic	28	1
11	Female	Non-Epistemic	29	1
11	Female	Non-Epistemic	30	1
11	Female	Epistemic	41	0
11	Female	Epistemic	42	0
11	Female	Epistemic	43	1
11	Female	Epistemic	44	0
11	Female	Epistemic	45	1
11	Female	Epistemic	46	1
11	Female	Epistemic	47	0
11	Female	Epistemic	48	1
11	Female	Epistemic	49	1
11	Female	Epistemic	50	1
11	Female	Epistemic	51	1
11	Female	Epistemic	52	1
11	Female	Epistemic	53	0
11	Female	Epistemic	54	0
11	Female	Epistemic	55	0
11	Female	Epistemic	56	0
11	Female	Epistemic	57	0
11	Female	Epistemic	58	1
11	Female	Epistemic	59	0
11	Female	Epistemic	60	1
12	Female	Non-Epistemic	1	1
12	Female	Non-Epistemic	2	1
12	Female	Non-Epistemic	3	0
12	Female	Non-Epistemic	4	1
12	Female	Non-Epistemic	5	1
12	Female	Non-Epistemic	6	1
12	Female	Non-Epistemic	7	1
12	Female	Non-Epistemic	8	1
12	Female	Non-Epistemic	9	1
12	Female	Non-Epistemic	10	1
12	Female	Non-Epistemic	21	1
12	Female	Non-Epistemic	22	1
12	Female	Non-Epistemic	23	1
12	Female	Non-Epistemic	24	1
12	Female	Non-Epistemic	25	1
12	Female	Non-Epistemic	26	1
12	Female	Non-Epistemic	27	1
12	Female	Non-Epistemic	28	1
12	Female	Non-Epistemic	29	1
12	Female	Non-Epistemic	30	1
12	Female	Epistemic	41	0
12	Female	Epistemic	42	1
12	Female	Epistemic	43	1
12	Female	Epistemic	44	1
12	Female	Epistemic	45	1
12	Female	Epistemic	46	1
12	Female	Epistemic	47	1
12	Female	Epistemic	48	1
12	Female	Epistemic	49	1
12	Female	Epistemic	50	1
12	Female	Epistemic	51	1
12	Female	Epistemic	52	1
12	Female	Epistemic	53	1
12	Female	Epistemic	54	1
12	Female	Epistemic	55	1
12	Female	Epistemic	56	1
12	Female	Epistemic	57	1
12	Female	Epistemic	58	1
12	Female	Epistemic	59	1
12	Female	Epistemic	60	1
13	Male	Non-Epistemic	1	0
13	Male	Non-Epistemic	2	0
13	Male	Non-Epistemic	3	0
13	Male	Non-Epistemic	4	1
13	Male	Non-Epistemic	5	1
13	Male	Non-Epistemic	6	0
13	Male	Non-Epistemic	7	0
13	Male	Non-Epistemic	8	0
13	Male	Non-Epistemic	9	0
13	Male	Non-Epistemic	10	0
13	Male	Non-Epistemic	21	1
13	Male	Non-Epistemic	22	0
13	Male	Non-Epistemic	23	1
13	Male	Non-Epistemic	24	0
13	Male	Non-Epistemic	25	1
13	Male	Non-Epistemic	26	1
13	Male	Non-Epistemic	27	1
13	Male	Non-Epistemic	28	1
13	Male	Non-Epistemic	29	1
13	Male	Non-Epistemic	30	1
13	Male	Epistemic	41	0
13	Male	Epistemic	42	1
13	Male	Epistemic	43	0
13	Male	Epistemic	44	0
13	Male	Epistemic	45	0
13	Male	Epistemic	46	0
13	Male	Epistemic	47	0
13	Male	Epistemic	48	0
13	Male	Epistemic	49	0
13	Male	Epistemic	50	0
13	Male	Epistemic	51	0
13	Male	Epistemic	52	0
13	Male	Epistemic	53	1
13	Male	Epistemic	54	0
13	Male	Epistemic	55	1
13	Male	Epistemic	56	0
13	Male	Epistemic	57	1
13	Male	Epistemic	58	0
13	Male	Epistemic	59	1
13	Male	Epistemic	60	1
14	Female	Non-Epistemic	1	0
14	Female	Non-Epistemic	2	1
14	Female	Non-Epistemic	3	0
14	Female	Non-Epistemic	4	0
14	Female	Non-Epistemic	5	0
14	Female	Non-Epistemic	6	1
14	Female	Non-Epistemic	7	1
14	Female	Non-Epistemic	8	0
14	Female	Non-Epistemic	9	0
14	Female	Non-Epistemic	10	0
14	Female	Non-Epistemic	21	1
14	Female	Non-Epistemic	22	1
14	Female	Non-Epistemic	23	1
14	Female	Non-Epistemic	24	1
14	Female	Non-Epistemic	25	1
14	Female	Non-Epistemic	26	1
14	Female	Non-Epistemic	27	1
14	Female	Non-Epistemic	28	1
14	Female	Non-Epistemic	29	1
14	Female	Non-Epistemic	30	1
14	Female	Epistemic	41	1
14	Female	Epistemic	42	0
14	Female	Epistemic	43	0
14	Female	Epistemic	44	0
14	Female	Epistemic	45	0
14	Female	Epistemic	46	0
14	Female	Epistemic	47	0
14	Female	Epistemic	48	0
14	Female	Epistemic	49	0
14	Female	Epistemic	50	0
14	Female	Epistemic	51	0
14	Female	Epistemic	52	0
14	Female	Epistemic	53	0
14	Female	Epistemic	54	0
14	Female	Epistemic	55	0
14	Female	Epistemic	56	0
14	Female	Epistemic	57	0
14	Female	Epistemic	58	0
14	Female	Epistemic	59	0
14	Female	Epistemic	60	1
15	Male	Non-Epistemic	1	1
15	Male	Non-Epistemic	2	0
15	Male	Non-Epistemic	3	0
15	Male	Non-Epistemic	4	0
15	Male	Non-Epistemic	5	1
15	Male	Non-Epistemic	6	1
15	Male	Non-Epistemic	7	0
15	Male	Non-Epistemic	8	1
15	Male	Non-Epistemic	9	0
15	Male	Non-Epistemic	10	0
15	Male	Non-Epistemic	21	1
15	Male	Non-Epistemic	22	1
15	Male	Non-Epistemic	23	1
15	Male	Non-Epistemic	24	1
15	Male	Non-Epistemic	25	1
15	Male	Non-Epistemic	26	1
15	Male	Non-Epistemic	27	1
15	Male	Non-Epistemic	28	1
15	Male	Non-Epistemic	29	1
15	Male	Non-Epistemic	30	1
15	Male	Epistemic	41	1
15	Male	Epistemic	42	1
15	Male	Epistemic	43	0
15	Male	Epistemic	44	0
15	Male	Epistemic	45	1
15	Male	Epistemic	46	1
15	Male	Epistemic	47	0
15	Male	Epistemic	48	0
15	Male	Epistemic	49	0
15	Male	Epistemic	50	0
15	Male	Epistemic	51	1
15	Male	Epistemic	52	1
15	Male	Epistemic	53	0
15	Male	Epistemic	54	0
15	Male	Epistemic	55	1
15	Male	Epistemic	56	1
15	Male	Epistemic	57	1
15	Male	Epistemic	58	1
15	Male	Epistemic	59	1
15	Male	Epistemic	60	0
16	Male	Non-Epistemic	1	0
16	Male	Non-Epistemic	2	0
16	Male	Non-Epistemic	3	0
16	Male	Non-Epistemic	4	0
16	Male	Non-Epistemic	5	0
16	Male	Non-Epistemic	6	0
16	Male	Non-Epistemic	7	1
16	Male	Non-Epistemic	8	0
16	Male	Non-Epistemic	9	0
16	Male	Non-Epistemic	10	0
16	Male	Non-Epistemic	21	1
16	Male	Non-Epistemic	22	1
16	Male	Non-Epistemic	23	1
16	Male	Non-Epistemic	24	0
16	Male	Non-Epistemic	25	1
16	Male	Non-Epistemic	26	1
16	Male	Non-Epistemic	27	1
16	Male	Non-Epistemic	28	1
16	Male	Non-Epistemic	29	1
16	Male	Non-Epistemic	30	1
16	Male	Epistemic	41	0
16	Male	Epistemic	42	0
16	Male	Epistemic	43	0
16	Male	Epistemic	44	0
16	Male	Epistemic	45	0
16	Male	Epistemic	46	0
16	Male	Epistemic	47	0
16	Male	Epistemic	48	0
16	Male	Epistemic	49	0
16	Male	Epistemic	50	0
16	Male	Epistemic	51	1
16	Male	Epistemic	52	0
16	Male	Epistemic	53	0
16	Male	Epistemic	54	0
16	Male	Epistemic	55	0
16	Male	Epistemic	56	0
16	Male	Epistemic	57	0
16	Male	Epistemic	58	0
16	Male	Epistemic	59	0
16	Male	Epistemic	60	0
17	Female	Non-Epistemic	1	1
17	Female	Non-Epistemic	2	1
17	Female	Non-Epistemic	3	1
17	Female	Non-Epistemic	4	1
17	Female	Non-Epistemic	5	1
17	Female	Non-Epistemic	6	1
17	Female	Non-Epistemic	7	1
17	Female	Non-Epistemic	8	1
17	Female	Non-Epistemic	9	1
17	Female	Non-Epistemic	10	1
17	Female	Non-Epistemic	21	1
17	Female	Non-Epistemic	22	1
17	Female	Non-Epistemic	23	1
17	Female	Non-Epistemic	24	1
17	Female	Non-Epistemic	25	1
17	Female	Non-Epistemic	26	1
17	Female	Non-Epistemic	27	1
17	Female	Non-Epistemic	28	1
17	Female	Non-Epistemic	29	1
17	Female	Non-Epistemic	30	1
17	Female	Epistemic	41	1
17	Female	Epistemic	42	1
17	Female	Epistemic	43	1
17	Female	Epistemic	44	1
17	Female	Epistemic	45	1
17	Female	Epistemic	46	1
17	Female	Epistemic	47	1
17	Female	Epistemic	48	1
17	Female	Epistemic	49	1
17	Female	Epistemic	50	1
17	Female	Epistemic	51	1
17	Female	Epistemic	52	1
17	Female	Epistemic	53	1
17	Female	Epistemic	54	1
17	Female	Epistemic	55	1
17	Female	Epistemic	56	1
17	Female	Epistemic	57	1
17	Female	Epistemic	58	1
17	Female	Epistemic	59	1
17	Female	Epistemic	60	1
18	Male	Non-Epistemic	1	1
18	Male	Non-Epistemic	2	1
18	Male	Non-Epistemic	3	1
18	Male	Non-Epistemic	4	1
18	Male	Non-Epistemic	5	1
18	Male	Non-Epistemic	6	1
18	Male	Non-Epistemic	7	1
18	Male	Non-Epistemic	8	1
18	Male	Non-Epistemic	9	1
18	Male	Non-Epistemic	10	1
18	Male	Non-Epistemic	21	1
18	Male	Non-Epistemic	22	1
18	Male	Non-Epistemic	23	1
18	Male	Non-Epistemic	24	1
18	Male	Non-Epistemic	25	1
18	Male	Non-Epistemic	26	1
18	Male	Non-Epistemic	27	1
18	Male	Non-Epistemic	28	1
18	Male	Non-Epistemic	29	1
18	Male	Non-Epistemic	30	1
18	Male	Epistemic	41	1
18	Male	Epistemic	42	1
18	Male	Epistemic	43	1
18	Male	Epistemic	44	1
18	Male	Epistemic	45	1
18	Male	Epistemic	46	1
18	Male	Epistemic	47	1
18	Male	Epistemic	48	1
18	Male	Epistemic	49	1
18	Male	Epistemic	50	1
18	Male	Epistemic	51	1
18	Male	Epistemic	52	1
18	Male	Epistemic	53	1
18	Male	Epistemic	54	1
18	Male	Epistemic	55	1
18	Male	Epistemic	56	1
18	Male	Epistemic	57	1
18	Male	Epistemic	58	1
18	Male	Epistemic	59	1
18	Male	Epistemic	60	1
19	Female	Non-Epistemic	1	0
19	Female	Non-Epistemic	2	0
19	Female	Non-Epistemic	3	0
19	Female	Non-Epistemic	4	0
19	Female	Non-Epistemic	5	0
19	Female	Non-Epistemic	6	0
19	Female	Non-Epistemic	7	0
19	Female	Non-Epistemic	8	0
19	Female	Non-Epistemic	9	0
19	Female	Non-Epistemic	10	0
19	Female	Non-Epistemic	21	1
19	Female	Non-Epistemic	22	0
19	Female	Non-Epistemic	23	0
19	Female	Non-Epistemic	24	0
19	Female	Non-Epistemic	25	1
19	Female	Non-Epistemic	26	1
19	Female	Non-Epistemic	27	1
19	Female	Non-Epistemic	28	0
19	Female	Non-Epistemic	29	1
19	Female	Non-Epistemic	30	1
19	Female	Epistemic	41	0
19	Female	Epistemic	42	0
19	Female	Epistemic	43	0
19	Female	Epistemic	44	0
19	Female	Epistemic	45	0
19	Female	Epistemic	46	0
19	Female	Epistemic	47	0
19	Female	Epistemic	48	0
19	Female	Epistemic	49	0
19	Female	Epistemic	50	0
19	Female	Epistemic	51	0
19	Female	Epistemic	52	0
19	Female	Epistemic	53	1
19	Female	Epistemic	54	0
19	Female	Epistemic	55	0
19	Female	Epistemic	56	0
19	Female	Epistemic	57	0
19	Female	Epistemic	58	0
19	Female	Epistemic	59	0
19	Female	Epistemic	60	0
20	Female	Non-Epistemic	1	0
20	Female	Non-Epistemic	2	0
20	Female	Non-Epistemic	3	0
20	Female	Non-Epistemic	4	0
20	Female	Non-Epistemic	5	0
20	Female	Non-Epistemic	6	0
20	Female	Non-Epistemic	7	1
20	Female	Non-Epistemic	8	1
20	Female	Non-Epistemic	9	0
20	Female	Non-Epistemic	10	1
20	Female	Non-Epistemic	21	1
20	Female	Non-Epistemic	22	0
20	Female	Non-Epistemic	23	1
20	Female	Non-Epistemic	24	1
20	Female	Non-Epistemic	25	1
20	Female	Non-Epistemic	26	1
20	Female	Non-Epistemic	27	1
20	Female	Non-Epistemic	28	1
20	Female	Non-Epistemic	29	1
20	Female	Non-Epistemic	30	1
20	Female	Epistemic	41	0
20	Female	Epistemic	42	1
20	Female	Epistemic	43	1
20	Female	Epistemic	44	1
20	Female	Epistemic	45	1
20	Female	Epistemic	46	0
20	Female	Epistemic	47	0
20	Female	Epistemic	48	0
20	Female	Epistemic	49	0
20	Female	Epistemic	50	1
20	Female	Epistemic	51	0
20	Female	Epistemic	52	0
20	Female	Epistemic	53	0
20	Female	Epistemic	54	0
20	Female	Epistemic	55	1
20	Female	Epistemic	56	0
20	Female	Epistemic	57	0
20	Female	Epistemic	58	1
20	Female	Epistemic	59	0
20	Female	Epistemic	60	0
21	Male	Non-Epistemic	1	1
21	Male	Non-Epistemic	2	1
21	Male	Non-Epistemic	3	1
21	Male	Non-Epistemic	4	1
21	Male	Non-Epistemic	5	1
21	Male	Non-Epistemic	6	1
21	Male	Non-Epistemic	7	1
21	Male	Non-Epistemic	8	1
21	Male	Non-Epistemic	9	1
21	Male	Non-Epistemic	10	1
21	Male	Non-Epistemic	21	1
21	Male	Non-Epistemic	22	1
21	Male	Non-Epistemic	23	1
21	Male	Non-Epistemic	24	1
21	Male	Non-Epistemic	25	1
21	Male	Non-Epistemic	26	1
21	Male	Non-Epistemic	27	1
21	Male	Non-Epistemic	28	1
21	Male	Non-Epistemic	29	1
21	Male	Non-Epistemic	30	1
21	Male	Epistemic	41	1
21	Male	Epistemic	42	1
21	Male	Epistemic	43	1
21	Male	Epistemic	44	1
21	Male	Epistemic	45	1
21	Male	Epistemic	46	1
21	Male	Epistemic	47	1
21	Male	Epistemic	48	1
21	Male	Epistemic	49	1
21	Male	Epistemic	50	1
21	Male	Epistemic	51	1
21	Male	Epistemic	52	1
21	Male	Epistemic	53	1
21	Male	Epistemic	54	1
21	Male	Epistemic	55	1
21	Male	Epistemic	56	1
21	Male	Epistemic	57	1
21	Male	Epistemic	58	1
21	Male	Epistemic	59	1
21	Male	Epistemic	60	1
22	Female	Non-Epistemic	1	1
22	Female	Non-Epistemic	2	1
22	Female	Non-Epistemic	3	0
22	Female	Non-Epistemic	4	1
22	Female	Non-Epistemic	5	0
22	Female	Non-Epistemic	6	1
22	Female	Non-Epistemic	7	0
22	Female	Non-Epistemic	8	1
22	Female	Non-Epistemic	9	0
22	Female	Non-Epistemic	10	1
22	Female	Non-Epistemic	21	1
22	Female	Non-Epistemic	22	1
22	Female	Non-Epistemic	23	1
22	Female	Non-Epistemic	24	1
22	Female	Non-Epistemic	25	1
22	Female	Non-Epistemic	26	1
22	Female	Non-Epistemic	27	1
22	Female	Non-Epistemic	28	1
22	Female	Non-Epistemic	29	1
22	Female	Non-Epistemic	30	1
22	Female	Epistemic	41	0
22	Female	Epistemic	42	0
22	Female	Epistemic	43	0
22	Female	Epistemic	44	0
22	Female	Epistemic	45	0
22	Female	Epistemic	46	0
22	Female	Epistemic	47	1
22	Female	Epistemic	48	0
22	Female	Epistemic	49	0
22	Female	Epistemic	50	0
22	Female	Epistemic	51	0
22	Female	Epistemic	52	0
22	Female	Epistemic	53	0
22	Female	Epistemic	54	0
22	Female	Epistemic	55	0
22	Female	Epistemic	56	0
22	Female	Epistemic	57	0
22	Female	Epistemic	58	0
22	Female	Epistemic	59	0
22	Female	Epistemic	60	0
23	Female	Non-Epistemic	1	0
23	Female	Non-Epistemic	2	0
23	Female	Non-Epistemic	3	0
23	Female	Non-Epistemic	4	0
23	Female	Non-Epistemic	5	0
23	Female	Non-Epistemic	6	0
23	Female	Non-Epistemic	7	0
23	Female	Non-Epistemic	8	0
23	Female	Non-Epistemic	9	0
23	Female	Non-Epistemic	10	0
23	Female	Non-Epistemic	21	1
23	Female	Non-Epistemic	22	1
23	Female	Non-Epistemic	23	1
23	Female	Non-Epistemic	24	0
23	Female	Non-Epistemic	25	1
23	Female	Non-Epistemic	26	1
23	Female	Non-Epistemic	27	1
23	Female	Non-Epistemic	28	1
23	Female	Non-Epistemic	29	1
23	Female	Non-Epistemic	30	1
23	Female	Epistemic	41	0
23	Female	Epistemic	42	0
23	Female	Epistemic	43	0
23	Female	Epistemic	44	0
23	Female	Epistemic	45	0
23	Female	Epistemic	46	0
23	Female	Epistemic	47	0
23	Female	Epistemic	48	0
23	Female	Epistemic	49	0
23	Female	Epistemic	50	0
23	Female	Epistemic	51	0
23	Female	Epistemic	52	0
23	Female	Epistemic	53	0
23	Female	Epistemic	54	0
23	Female	Epistemic	55	0
23	Female	Epistemic	56	0
23	Female	Epistemic	57	0
23	Female	Epistemic	58	0
23	Female	Epistemic	59	0
23	Female	Epistemic	60	1
24	Female	Non-Epistemic	1	0
24	Female	Non-Epistemic	2	0
24	Female	Non-Epistemic	3	0
24	Female	Non-Epistemic	4	1
24	Female	Non-Epistemic	5	0
24	Female	Non-Epistemic	6	1
24	Female	Non-Epistemic	7	0
24	Female	Non-Epistemic	8	0
24	Female	Non-Epistemic	9	0
24	Female	Non-Epistemic	10	0
24	Female	Non-Epistemic	21	1
24	Female	Non-Epistemic	22	1
24	Female	Non-Epistemic	23	1
24	Female	Non-Epistemic	24	1
24	Female	Non-Epistemic	25	1
24	Female	Non-Epistemic	26	1
24	Female	Non-Epistemic	27	1
24	Female	Non-Epistemic	28	1
24	Female	Non-Epistemic	29	1
24	Female	Non-Epistemic	30	1
24	Female	Epistemic	41	0
24	Female	Epistemic	42	0
24	Female	Epistemic	43	0
24	Female	Epistemic	44	0
24	Female	Epistemic	45	1
24	Female	Epistemic	46	0
24	Female	Epistemic	47	0
24	Female	Epistemic	48	0
24	Female	Epistemic	49	0
24	Female	Epistemic	50	0
24	Female	Epistemic	51	0
24	Female	Epistemic	52	0
24	Female	Epistemic	53	0
24	Female	Epistemic	54	1
24	Female	Epistemic	55	0
24	Female	Epistemic	56	0
24	Female	Epistemic	57	0
24	Female	Epistemic	58	1
24	Female	Epistemic	59	0
24	Female	Epistemic	60	0
25	Female	Non-Epistemic	1	1
25	Female	Non-Epistemic	2	1
25	Female	Non-Epistemic	3	1
25	Female	Non-Epistemic	4	1
25	Female	Non-Epistemic	5	1
25	Female	Non-Epistemic	6	1
25	Female	Non-Epistemic	7	1
25	Female	Non-Epistemic	8	1
25	Female	Non-Epistemic	9	1
25	Female	Non-Epistemic	10	1
25	Female	Non-Epistemic	21	1
25	Female	Non-Epistemic	22	1
25	Female	Non-Epistemic	23	1
25	Female	Non-Epistemic	24	1
25	Female	Non-Epistemic	25	1
25	Female	Non-Epistemic	26	1
25	Female	Non-Epistemic	27	1
25	Female	Non-Epistemic	28	1
25	Female	Non-Epistemic	29	1
25	Female	Non-Epistemic	30	1
25	Female	Epistemic	41	1
25	Female	Epistemic	42	1
25	Female	Epistemic	43	1
25	Female	Epistemic	44	1
25	Female	Epistemic	45	1
25	Female	Epistemic	46	1
25	Female	Epistemic	47	1
25	Female	Epistemic	48	1
25	Female	Epistemic	49	1
25	Female	Epistemic	50	1
25	Female	Epistemic	51	1
25	Female	Epistemic	52	1
25	Female	Epistemic	53	1
25	Female	Epistemic	54	1
25	Female	Epistemic	55	1
25	Female	Epistemic	56	1
25	Female	Epistemic	57	1
25	Female	Epistemic	58	1
25	Female	Epistemic	59	1
25	Female	Epistemic	60	1
26	Female	Non-Epistemic	1	1
26	Female	Non-Epistemic	2	1
26	Female	Non-Epistemic	3	1
26	Female	Non-Epistemic	4	1
26	Female	Non-Epistemic	5	1
26	Female	Non-Epistemic	6	1
26	Female	Non-Epistemic	7	1
26	Female	Non-Epistemic	8	1
26	Female	Non-Epistemic	9	1
26	Female	Non-Epistemic	10	1
26	Female	Non-Epistemic	21	1
26	Female	Non-Epistemic	22	1
26	Female	Non-Epistemic	23	1
26	Female	Non-Epistemic	24	1
26	Female	Non-Epistemic	25	1
26	Female	Non-Epistemic	26	1
26	Female	Non-Epistemic	27	1
26	Female	Non-Epistemic	28	1
26	Female	Non-Epistemic	29	1
26	Female	Non-Epistemic	30	1
26	Female	Epistemic	41	0
26	Female	Epistemic	42	1
26	Female	Epistemic	43	1
26	Female	Epistemic	44	0
26	Female	Epistemic	45	1
26	Female	Epistemic	46	1
26	Female	Epistemic	47	1
26	Female	Epistemic	48	1
26	Female	Epistemic	49	1
26	Female	Epistemic	50	1
26	Female	Epistemic	51	1
26	Female	Epistemic	52	1
26	Female	Epistemic	53	1
26	Female	Epistemic	54	1
26	Female	Epistemic	55	1
26	Female	Epistemic	56	1
26	Female	Epistemic	57	1
26	Female	Epistemic	58	1
26	Female	Epistemic	59	1
26	Female	Epistemic	60	1
27	Female	Non-Epistemic	1	1
27	Female	Non-Epistemic	2	1
27	Female	Non-Epistemic	3	0
27	Female	Non-Epistemic	4	1
27	Female	Non-Epistemic	5	1
27	Female	Non-Epistemic	6	1
27	Female	Non-Epistemic	7	1
27	Female	Non-Epistemic	8	1
27	Female	Non-Epistemic	9	1
27	Female	Non-Epistemic	10	1
27	Female	Non-Epistemic	21	1
27	Female	Non-Epistemic	22	1
27	Female	Non-Epistemic	23	1
27	Female	Non-Epistemic	24	1
27	Female	Non-Epistemic	25	1
27	Female	Non-Epistemic	26	1
27	Female	Non-Epistemic	27	1
27	Female	Non-Epistemic	28	1
27	Female	Non-Epistemic	29	1
27	Female	Non-Epistemic	30	1
27	Female	Epistemic	41	0
27	Female	Epistemic	42	1
27	Female	Epistemic	43	1
27	Female	Epistemic	44	1
27	Female	Epistemic	45	1
27	Female	Epistemic	46	1
27	Female	Epistemic	47	1
27	Female	Epistemic	48	1
27	Female	Epistemic	49	1
27	Female	Epistemic	50	1
27	Female	Epistemic	51	1
27	Female	Epistemic	52	1
27	Female	Epistemic	53	0
27	Female	Epistemic	54	0
27	Female	Epistemic	55	1
27	Female	Epistemic	56	1
27	Female	Epistemic	57	1
27	Female	Epistemic	58	1
27	Female	Epistemic	59	1
27	Female	Epistemic	60	0
28	Female	Non-Epistemic	1	0
28	Female	Non-Epistemic	2	1
28	Female	Non-Epistemic	3	1
28	Female	Non-Epistemic	4	0
28	Female	Non-Epistemic	5	1
28	Female	Non-Epistemic	6	1
28	Female	Non-Epistemic	7	1
28	Female	Non-Epistemic	8	1
28	Female	Non-Epistemic	9	1
28	Female	Non-Epistemic	10	1
28	Female	Non-Epistemic	21	1
28	Female	Non-Epistemic	22	0
28	Female	Non-Epistemic	23	1
28	Female	Non-Epistemic	24	1
28	Female	Non-Epistemic	25	1
28	Female	Non-Epistemic	26	1
28	Female	Non-Epistemic	27	1
28	Female	Non-Epistemic	28	1
28	Female	Non-Epistemic	29	1
28	Female	Non-Epistemic	30	0
28	Female	Epistemic	41	0
28	Female	Epistemic	42	0
28	Female	Epistemic	43	1
28	Female	Epistemic	44	1
28	Female	Epistemic	45	1
28	Female	Epistemic	46	0
28	Female	Epistemic	47	0
28	Female	Epistemic	48	0
28	Female	Epistemic	49	0
28	Female	Epistemic	50	1
28	Female	Epistemic	51	1
28	Female	Epistemic	52	1
28	Female	Epistemic	53	1
28	Female	Epistemic	54	1
28	Female	Epistemic	55	0
28	Female	Epistemic	56	0
28	Female	Epistemic	57	1
28	Female	Epistemic	58	1
28	Female	Epistemic	59	1
28	Female	Epistemic	60	1
29	Female	Non-Epistemic	1	1
29	Female	Non-Epistemic	2	1
29	Female	Non-Epistemic	3	1
29	Female	Non-Epistemic	4	1
29	Female	Non-Epistemic	5	1
29	Female	Non-Epistemic	6	1
29	Female	Non-Epistemic	7	1
29	Female	Non-Epistemic	8	1
29	Female	Non-Epistemic	9	1
29	Female	Non-Epistemic	10	1
29	Female	Non-Epistemic	21	1
29	Female	Non-Epistemic	22	1
29	Female	Non-Epistemic	23	1
29	Female	Non-Epistemic	24	1
29	Female	Non-Epistemic	25	1
29	Female	Non-Epistemic	26	1
29	Female	Non-Epistemic	27	1
29	Female	Non-Epistemic	28	1
29	Female	Non-Epistemic	29	1
29	Female	Non-Epistemic	30	1
29	Female	Epistemic	41	1
29	Female	Epistemic	42	1
29	Female	Epistemic	43	1
29	Female	Epistemic	44	1
29	Female	Epistemic	45	1
29	Female	Epistemic	46	1
29	Female	Epistemic	47	1
29	Female	Epistemic	48	1
29	Female	Epistemic	49	1
29	Female	Epistemic	50	1
29	Female	Epistemic	51	1
29	Female	Epistemic	52	1
29	Female	Epistemic	53	1
29	Female	Epistemic	54	1
29	Female	Epistemic	55	1
29	Female	Epistemic	56	1
29	Female	Epistemic	57	1
29	Female	Epistemic	58	1
29	Female	Epistemic	59	1
29	Female	Epistemic	60	1
30	Female	Non-Epistemic	1	1
30	Female	Non-Epistemic	2	0
30	Female	Non-Epistemic	3	0
30	Female	Non-Epistemic	4	0
30	Female	Non-Epistemic	5	0
30	Female	Non-Epistemic	6	0
30	Female	Non-Epistemic	7	0
30	Female	Non-Epistemic	8	0
30	Female	Non-Epistemic	9	0
30	Female	Non-Epistemic	10	0
30	Female	Non-Epistemic	21	1
30	Female	Non-Epistemic	22	1
30	Female	Non-Epistemic	23	1
30	Female	Non-Epistemic	24	1
30	Female	Non-Epistemic	25	1
30	Female	Non-Epistemic	26	1
30	Female	Non-Epistemic	27	1
30	Female	Non-Epistemic	28	1
30	Female	Non-Epistemic	29	1
30	Female	Non-Epistemic	30	1
30	Female	Epistemic	41	0
30	Female	Epistemic	42	0
30	Female	Epistemic	43	0
30	Female	Epistemic	44	0
30	Female	Epistemic	45	0
30	Female	Epistemic	46	0
30	Female	Epistemic	47	0
30	Female	Epistemic	48	0
30	Female	Epistemic	49	0
30	Female	Epistemic	50	0
30	Female	Epistemic	51	1
30	Female	Epistemic	52	0
30	Female	Epistemic	53	0
30	Female	Epistemic	54	0
30	Female	Epistemic	55	0
30	Female	Epistemic	56	0
30	Female	Epistemic	57	0
30	Female	Epistemic	58	1
30	Female	Epistemic	59	0
30	Female	Epistemic	60	1
31	Female	Non-Epistemic	1	1
31	Female	Non-Epistemic	2	0
31	Female	Non-Epistemic	3	0
31	Female	Non-Epistemic	4	0
31	Female	Non-Epistemic	5	1
31	Female	Non-Epistemic	6	1
31	Female	Non-Epistemic	7	1
31	Female	Non-Epistemic	8	0
31	Female	Non-Epistemic	9	1
31	Female	Non-Epistemic	10	0
31	Female	Non-Epistemic	21	1
31	Female	Non-Epistemic	22	1
31	Female	Non-Epistemic	23	1
31	Female	Non-Epistemic	24	1
31	Female	Non-Epistemic	25	1
31	Female	Non-Epistemic	26	1
31	Female	Non-Epistemic	27	1
31	Female	Non-Epistemic	28	1
31	Female	Non-Epistemic	29	1
31	Female	Non-Epistemic	30	1
31	Female	Epistemic	41	0
31	Female	Epistemic	42	0
31	Female	Epistemic	43	0
31	Female	Epistemic	44	0
31	Female	Epistemic	45	1
31	Female	Epistemic	46	0
31	Female	Epistemic	47	0
31	Female	Epistemic	48	1
31	Female	Epistemic	49	0
31	Female	Epistemic	50	0
31	Female	Epistemic	51	0
31	Female	Epistemic	52	0
31	Female	Epistemic	53	0
31	Female	Epistemic	54	0
31	Female	Epistemic	55	1
31	Female	Epistemic	56	1
31	Female	Epistemic	57	1
31	Female	Epistemic	58	1
31	Female	Epistemic	59	0
31	Female	Epistemic	60	1
32	Male	Non-Epistemic	1	0
32	Male	Non-Epistemic	2	0
32	Male	Non-Epistemic	3	0
32	Male	Non-Epistemic	4	0
32	Male	Non-Epistemic	5	0
32	Male	Non-Epistemic	6	0
32	Male	Non-Epistemic	7	0
32	Male	Non-Epistemic	8	0
32	Male	Non-Epistemic	9	0
32	Male	Non-Epistemic	10	0
32	Male	Non-Epistemic	21	1
32	Male	Non-Epistemic	22	1
32	Male	Non-Epistemic	23	0
32	Male	Non-Epistemic	24	1
32	Male	Non-Epistemic	25	1
32	Male	Non-Epistemic	26	1
32	Male	Non-Epistemic	27	1
32	Male	Non-Epistemic	28	1
32	Male	Non-Epistemic	29	1
32	Male	Non-Epistemic	30	1
32	Male	Epistemic	41	0
32	Male	Epistemic	42	0
32	Male	Epistemic	43	0
32	Male	Epistemic	44	0
32	Male	Epistemic	45	0
32	Male	Epistemic	46	0
32	Male	Epistemic	47	0
32	Male	Epistemic	48	0
32	Male	Epistemic	49	0
32	Male	Epistemic	50	0
32	Male	Epistemic	51	0
32	Male	Epistemic	52	0
32	Male	Epistemic	53	0
32	Male	Epistemic	54	0
32	Male	Epistemic	55	0
32	Male	Epistemic	56	0
32	Male	Epistemic	57	0
32	Male	Epistemic	58	0
32	Male	Epistemic	59	0
32	Male	Epistemic	60	1
33	Female	Non-Epistemic	1	1
33	Female	Non-Epistemic	2	0
33	Female	Non-Epistemic	3	1
33	Female	Non-Epistemic	4	1
33	Female	Non-Epistemic	5	1
33	Female	Non-Epistemic	6	0
33	Female	Non-Epistemic	7	0
33	Female	Non-Epistemic	8	0
33	Female	Non-Epistemic	9	0
33	Female	Non-Epistemic	10	0
33	Female	Non-Epistemic	21	1
33	Female	Non-Epistemic	22	1
33	Female	Non-Epistemic	23	1
33	Female	Non-Epistemic	24	1
33	Female	Non-Epistemic	25	1
33	Female	Non-Epistemic	26	1
33	Female	Non-Epistemic	27	1
33	Female	Non-Epistemic	28	1
33	Female	Non-Epistemic	29	1
33	Female	Non-Epistemic	30	1
33	Female	Epistemic	41	1
33	Female	Epistemic	42	0
33	Female	Epistemic	43	0
33	Female	Epistemic	44	0
33	Female	Epistemic	45	0
33	Female	Epistemic	46	1
33	Female	Epistemic	47	0
33	Female	Epistemic	48	0
33	Female	Epistemic	49	0
33	Female	Epistemic	50	1
33	Female	Epistemic	51	0
33	Female	Epistemic	52	1
33	Female	Epistemic	53	0
33	Female	Epistemic	54	1
33	Female	Epistemic	55	0
33	Female	Epistemic	56	0
33	Female	Epistemic	57	0
33	Female	Epistemic	58	1
33	Female	Epistemic	59	0
33	Female	Epistemic	60	1
34	Female	Non-Epistemic	1	0
34	Female	Non-Epistemic	2	1
34	Female	Non-Epistemic	3	0
34	Female	Non-Epistemic	4	1
34	Female	Non-Epistemic	5	0
34	Female	Non-Epistemic	6	0
34	Female	Non-Epistemic	7	1
34	Female	Non-Epistemic	8	0
34	Female	Non-Epistemic	9	0
34	Female	Non-Epistemic	10	0
34	Female	Non-Epistemic	21	1
34	Female	Non-Epistemic	22	1
34	Female	Non-Epistemic	23	1
34	Female	Non-Epistemic	24	0
34	Female	Non-Epistemic	25	1
34	Female	Non-Epistemic	26	1
34	Female	Non-Epistemic	27	1
34	Female	Non-Epistemic	28	1
34	Female	Non-Epistemic	29	1
34	Female	Non-Epistemic	30	1
34	Female	Epistemic	41	0
34	Female	Epistemic	42	0
34	Female	Epistemic	43	0
34	Female	Epistemic	44	0
34	Female	Epistemic	45	0
34	Female	Epistemic	46	0
34	Female	Epistemic	47	0
34	Female	Epistemic	48	0
34	Female	Epistemic	49	0
34	Female	Epistemic	50	0
34	Female	Epistemic	51	0
34	Female	Epistemic	52	0
34	Female	Epistemic	53	0
34	Female	Epistemic	54	0
34	Female	Epistemic	55	0
34	Female	Epistemic	56	0
34	Female	Epistemic	57	0
34	Female	Epistemic	58	0
34	Female	Epistemic	59	0
34	Female	Epistemic	60	0
35	Male	Non-Epistemic	1	1
35	Male	Non-Epistemic	2	1
35	Male	Non-Epistemic	3	1
35	Male	Non-Epistemic	4	1
35	Male	Non-Epistemic	5	1
35	Male	Non-Epistemic	6	1
35	Male	Non-Epistemic	7	1
35	Male	Non-Epistemic	8	1
35	Male	Non-Epistemic	9	1
35	Male	Non-Epistemic	10	1
35	Male	Non-Epistemic	21	1
35	Male	Non-Epistemic	22	1
35	Male	Non-Epistemic	23	1
35	Male	Non-Epistemic	24	1
35	Male	Non-Epistemic	25	1
35	Male	Non-Epistemic	26	1
35	Male	Non-Epistemic	27	1
35	Male	Non-Epistemic	28	1
35	Male	Non-Epistemic	29	1
35	Male	Non-Epistemic	30	1
35	Male	Epistemic	41	1
35	Male	Epistemic	42	1
35	Male	Epistemic	43	1
35	Male	Epistemic	44	1
35	Male	Epistemic	45	1
35	Male	Epistemic	46	1
35	Male	Epistemic	47	1
35	Male	Epistemic	48	1
35	Male	Epistemic	49	1
35	Male	Epistemic	50	1
35	Male	Epistemic	51	1
35	Male	Epistemic	52	1
35	Male	Epistemic	53	1
35	Male	Epistemic	54	1
35	Male	Epistemic	55	1
35	Male	Epistemic	56	1
35	Male	Epistemic	57	1
35	Male	Epistemic	58	1
35	Male	Epistemic	59	1
35	Male	Epistemic	60	1
36	Female	Non-Epistemic	1	0
36	Female	Non-Epistemic	2	0
36	Female	Non-Epistemic	3	0
36	Female	Non-Epistemic	4	0
36	Female	Non-Epistemic	5	0
36	Female	Non-Epistemic	6	0
36	Female	Non-Epistemic	7	0
36	Female	Non-Epistemic	8	0
36	Female	Non-Epistemic	9	0
36	Female	Non-Epistemic	10	0
36	Female	Non-Epistemic	21	1
36	Female	Non-Epistemic	22	1
36	Female	Non-Epistemic	23	1
36	Female	Non-Epistemic	24	1
36	Female	Non-Epistemic	25	1
36	Female	Non-Epistemic	26	1
36	Female	Non-Epistemic	27	1
36	Female	Non-Epistemic	28	1
36	Female	Non-Epistemic	29	1
36	Female	Non-Epistemic	30	1
36	Female	Epistemic	41	0
36	Female	Epistemic	42	0
36	Female	Epistemic	43	0
36	Female	Epistemic	44	0
36	Female	Epistemic	45	1
36	Female	Epistemic	46	0
36	Female	Epistemic	47	0
36	Female	Epistemic	48	0
36	Female	Epistemic	49	0
36	Female	Epistemic	50	0
36	Female	Epistemic	51	1
36	Female	Epistemic	52	0
36	Female	Epistemic	53	0
36	Female	Epistemic	54	0
36	Female	Epistemic	55	0
36	Female	Epistemic	56	0
36	Female	Epistemic	57	0
36	Female	Epistemic	58	0
36	Female	Epistemic	59	0
36	Female	Epistemic	60	0
37	Male	Non-Epistemic	1	0
37	Male	Non-Epistemic	2	0
37	Male	Non-Epistemic	3	0
37	Male	Non-Epistemic	4	1
37	Male	Non-Epistemic	5	0
37	Male	Non-Epistemic	6	0
37	Male	Non-Epistemic	7	0
37	Male	Non-Epistemic	8	1
37	Male	Non-Epistemic	9	0
37	Male	Non-Epistemic	10	0
37	Male	Non-Epistemic	21	1
37	Male	Non-Epistemic	22	1
37	Male	Non-Epistemic	23	1
37	Male	Non-Epistemic	24	1
37	Male	Non-Epistemic	25	1
37	Male	Non-Epistemic	26	1
37	Male	Non-Epistemic	27	1
37	Male	Non-Epistemic	28	1
37	Male	Non-Epistemic	29	1
37	Male	Non-Epistemic	30	1
37	Male	Epistemic	41	0
37	Male	Epistemic	42	1
37	Male	Epistemic	43	0
37	Male	Epistemic	44	0
37	Male	Epistemic	45	1
37	Male	Epistemic	46	1
37	Male	Epistemic	47	0
37	Male	Epistemic	48	0
37	Male	Epistemic	49	0
37	Male	Epistemic	50	0
37	Male	Epistemic	51	1
37	Male	Epistemic	52	1
37	Male	Epistemic	53	0
37	Male	Epistemic	54	0
37	Male	Epistemic	55	0
37	Male	Epistemic	56	1
37	Male	Epistemic	57	1
37	Male	Epistemic	58	0
37	Male	Epistemic	59	0
37	Male	Epistemic	60	0
38	Male	Non-Epistemic	1	1
38	Male	Non-Epistemic	2	1
38	Male	Non-Epistemic	3	1
38	Male	Non-Epistemic	4	1
38	Male	Non-Epistemic	5	1
38	Male	Non-Epistemic	6	1
38	Male	Non-Epistemic	7	1
38	Male	Non-Epistemic	8	1
38	Male	Non-Epistemic	9	1
38	Male	Non-Epistemic	10	1
38	Male	Non-Epistemic	21	1
38	Male	Non-Epistemic	22	1
38	Male	Non-Epistemic	23	1
38	Male	Non-Epistemic	24	1
38	Male	Non-Epistemic	25	0
38	Male	Non-Epistemic	26	1
38	Male	Non-Epistemic	27	1
38	Male	Non-Epistemic	28	1
38	Male	Non-Epistemic	29	1
38	Male	Non-Epistemic	30	1
38	Male	Epistemic	41	1
38	Male	Epistemic	42	1
38	Male	Epistemic	43	1
38	Male	Epistemic	44	1
38	Male	Epistemic	45	1
38	Male	Epistemic	46	1
38	Male	Epistemic	47	1
38	Male	Epistemic	48	1
38	Male	Epistemic	49	1
38	Male	Epistemic	50	1
38	Male	Epistemic	51	1
38	Male	Epistemic	52	1
38	Male	Epistemic	53	1
38	Male	Epistemic	54	1
38	Male	Epistemic	55	1
38	Male	Epistemic	56	1
38	Male	Epistemic	57	1
38	Male	Epistemic	58	1
38	Male	Epistemic	59	1
38	Male	Epistemic	60	1
40	Male	Non-Epistemic	1	0
40	Male	Non-Epistemic	2	0
40	Male	Non-Epistemic	3	0
40	Male	Non-Epistemic	4	0
40	Male	Non-Epistemic	5	1
40	Male	Non-Epistemic	6	0
40	Male	Non-Epistemic	7	0
40	Male	Non-Epistemic	8	0
40	Male	Non-Epistemic	9	0
40	Male	Non-Epistemic	10	0
40	Male	Non-Epistemic	21	1
40	Male	Non-Epistemic	22	1
40	Male	Non-Epistemic	23	1
40	Male	Non-Epistemic	24	1
40	Male	Non-Epistemic	25	1
40	Male	Non-Epistemic	26	1
40	Male	Non-Epistemic	27	1
40	Male	Non-Epistemic	28	1
40	Male	Non-Epistemic	29	1
40	Male	Non-Epistemic	30	1
40	Male	Epistemic	41	0
40	Male	Epistemic	42	0
40	Male	Epistemic	43	1
40	Male	Epistemic	44	0
40	Male	Epistemic	45	0
40	Male	Epistemic	46	0
40	Male	Epistemic	47	0
40	Male	Epistemic	48	0
40	Male	Epistemic	49	1
40	Male	Epistemic	50	0
40	Male	Epistemic	51	1
40	Male	Epistemic	52	0
40	Male	Epistemic	53	1
40	Male	Epistemic	54	1
40	Male	Epistemic	55	0
40	Male	Epistemic	56	0
40	Male	Epistemic	57	1
40	Male	Epistemic	58	1
40	Male	Epistemic	59	0
40	Male	Epistemic	60	1
41	Male	Non-Epistemic	1	1
41	Male	Non-Epistemic	2	1
41	Male	Non-Epistemic	3	1
41	Male	Non-Epistemic	4	1
41	Male	Non-Epistemic	5	1
41	Male	Non-Epistemic	6	1
41	Male	Non-Epistemic	7	1
41	Male	Non-Epistemic	8	1
41	Male	Non-Epistemic	9	1
41	Male	Non-Epistemic	10	1
41	Male	Non-Epistemic	21	1
41	Male	Non-Epistemic	22	1
41	Male	Non-Epistemic	23	1
41	Male	Non-Epistemic	24	1
41	Male	Non-Epistemic	25	1
41	Male	Non-Epistemic	26	1
41	Male	Non-Epistemic	27	1
41	Male	Non-Epistemic	28	1
41	Male	Non-Epistemic	29	1
41	Male	Non-Epistemic	30	1
41	Male	Epistemic	41	1
41	Male	Epistemic	42	1
41	Male	Epistemic	43	1
41	Male	Epistemic	44	1
41	Male	Epistemic	45	1
41	Male	Epistemic	46	1
41	Male	Epistemic	47	1
41	Male	Epistemic	48	1
41	Male	Epistemic	49	1
41	Male	Epistemic	50	1
41	Male	Epistemic	51	1
41	Male	Epistemic	52	1
41	Male	Epistemic	53	1
41	Male	Epistemic	54	1
41	Male	Epistemic	55	1
41	Male	Epistemic	56	1
41	Male	Epistemic	57	1
41	Male	Epistemic	58	1
41	Male	Epistemic	59	1
41	Male	Epistemic	60	1
42	Male	Non-Epistemic	1	1
42	Male	Non-Epistemic	2	1
42	Male	Non-Epistemic	3	1
42	Male	Non-Epistemic	4	1
42	Male	Non-Epistemic	5	1
42	Male	Non-Epistemic	6	1
42	Male	Non-Epistemic	7	1
42	Male	Non-Epistemic	8	1
42	Male	Non-Epistemic	9	1
42	Male	Non-Epistemic	10	1
42	Male	Non-Epistemic	21	1
42	Male	Non-Epistemic	22	1
42	Male	Non-Epistemic	23	1
42	Male	Non-Epistemic	24	1
42	Male	Non-Epistemic	25	1
42	Male	Non-Epistemic	26	1
42	Male	Non-Epistemic	27	1
42	Male	Non-Epistemic	28	1
42	Male	Non-Epistemic	29	1
42	Male	Non-Epistemic	30	1
42	Male	Epistemic	41	1
42	Male	Epistemic	42	1
42	Male	Epistemic	43	1
42	Male	Epistemic	44	1
42	Male	Epistemic	45	1
42	Male	Epistemic	46	1
42	Male	Epistemic	47	1
42	Male	Epistemic	48	1
42	Male	Epistemic	49	1
42	Male	Epistemic	50	1
42	Male	Epistemic	51	1
42	Male	Epistemic	52	1
42	Male	Epistemic	53	1
42	Male	Epistemic	54	1
42	Male	Epistemic	55	1
42	Male	Epistemic	56	1
42	Male	Epistemic	57	1
42	Male	Epistemic	58	1
42	Male	Epistemic	59	1
42	Male	Epistemic	60	1
43	Female	Non-Epistemic	1	0
43	Female	Non-Epistemic	2	0
43	Female	Non-Epistemic	3	0
43	Female	Non-Epistemic	4	1
43	Female	Non-Epistemic	5	0
43	Female	Non-Epistemic	6	0
43	Female	Non-Epistemic	7	0
43	Female	Non-Epistemic	8	0
43	Female	Non-Epistemic	9	0
43	Female	Non-Epistemic	10	0
43	Female	Non-Epistemic	21	1
43	Female	Non-Epistemic	22	1
43	Female	Non-Epistemic	23	1
43	Female	Non-Epistemic	24	1
43	Female	Non-Epistemic	25	1
43	Female	Non-Epistemic	26	1
43	Female	Non-Epistemic	27	1
43	Female	Non-Epistemic	28	1
43	Female	Non-Epistemic	29	0
43	Female	Non-Epistemic	30	1
43	Female	Epistemic	41	0
43	Female	Epistemic	42	0
43	Female	Epistemic	43	1
43	Female	Epistemic	44	0
43	Female	Epistemic	45	1
43	Female	Epistemic	46	0
43	Female	Epistemic	47	0
43	Female	Epistemic	48	0
43	Female	Epistemic	49	0
43	Female	Epistemic	50	0
43	Female	Epistemic	51	0
43	Female	Epistemic	52	0
43	Female	Epistemic	53	0
43	Female	Epistemic	54	0
43	Female	Epistemic	55	0
43	Female	Epistemic	56	0
43	Female	Epistemic	57	0
43	Female	Epistemic	58	1
43	Female	Epistemic	59	0
43	Female	Epistemic	60	0
44	Female	Non-Epistemic	1	1
44	Female	Non-Epistemic	2	1
44	Female	Non-Epistemic	3	0
44	Female	Non-Epistemic	4	0
44	Female	Non-Epistemic	5	1
44	Female	Non-Epistemic	6	1
44	Female	Non-Epistemic	7	1
44	Female	Non-Epistemic	8	0
44	Female	Non-Epistemic	9	1
44	Female	Non-Epistemic	10	1
44	Female	Non-Epistemic	21	1
44	Female	Non-Epistemic	22	1
44	Female	Non-Epistemic	23	1
44	Female	Non-Epistemic	24	1
44	Female	Non-Epistemic	25	1
44	Female	Non-Epistemic	26	1
44	Female	Non-Epistemic	27	1
44	Female	Non-Epistemic	28	1
44	Female	Non-Epistemic	29	1
44	Female	Non-Epistemic	30	1
44	Female	Epistemic	41	1
44	Female	Epistemic	42	1
44	Female	Epistemic	43	0
44	Female	Epistemic	44	1
44	Female	Epistemic	45	0
44	Female	Epistemic	46	1
44	Female	Epistemic	47	0
44	Female	Epistemic	48	0
44	Female	Epistemic	49	0
44	Female	Epistemic	50	1
44	Female	Epistemic	51	1
44	Female	Epistemic	52	1
44	Female	Epistemic	53	0
44	Female	Epistemic	54	1
44	Female	Epistemic	55	1
44	Female	Epistemic	56	0
44	Female	Epistemic	57	1
44	Female	Epistemic	58	0
44	Female	Epistemic	59	1
44	Female	Epistemic	60	0
45	Male	Non-Epistemic	1	1
45	Male	Non-Epistemic	2	1
45	Male	Non-Epistemic	3	1
45	Male	Non-Epistemic	4	1
45	Male	Non-Epistemic	5	1
45	Male	Non-Epistemic	6	1
45	Male	Non-Epistemic	7	1
45	Male	Non-Epistemic	8	1
45	Male	Non-Epistemic	9	1
45	Male	Non-Epistemic	10	1
45	Male	Non-Epistemic	21	1
45	Male	Non-Epistemic	22	1
45	Male	Non-Epistemic	23	1
45	Male	Non-Epistemic	24	1
45	Male	Non-Epistemic	25	1
45	Male	Non-Epistemic	26	1
45	Male	Non-Epistemic	27	1
45	Male	Non-Epistemic	28	1
45	Male	Non-Epistemic	29	1
45	Male	Non-Epistemic	30	1
45	Male	Epistemic	41	1
45	Male	Epistemic	42	1
45	Male	Epistemic	43	1
45	Male	Epistemic	44	1
45	Male	Epistemic	45	1
45	Male	Epistemic	46	1
45	Male	Epistemic	47	1
45	Male	Epistemic	48	1
45	Male	Epistemic	49	1
45	Male	Epistemic	50	1
45	Male	Epistemic	51	1
45	Male	Epistemic	52	1
45	Male	Epistemic	53	1
45	Male	Epistemic	54	1
45	Male	Epistemic	55	1
45	Male	Epistemic	56	1
45	Male	Epistemic	57	1
45	Male	Epistemic	58	1
45	Male	Epistemic	59	1
45	Male	Epistemic	60	1
46	Male	Non-Epistemic	1	1
46	Male	Non-Epistemic	2	1
46	Male	Non-Epistemic	3	1
46	Male	Non-Epistemic	4	1
46	Male	Non-Epistemic	5	1
46	Male	Non-Epistemic	6	1
46	Male	Non-Epistemic	7	1
46	Male	Non-Epistemic	8	1
46	Male	Non-Epistemic	9	0
46	Male	Non-Epistemic	10	1
46	Male	Non-Epistemic	21	1
46	Male	Non-Epistemic	22	1
46	Male	Non-Epistemic	23	1
46	Male	Non-Epistemic	24	1
46	Male	Non-Epistemic	25	1
46	Male	Non-Epistemic	26	1
46	Male	Non-Epistemic	27	1
46	Male	Non-Epistemic	28	1
46	Male	Non-Epistemic	29	1
46	Male	Non-Epistemic	30	1
46	Male	Epistemic	41	0
46	Male	Epistemic	42	1
46	Male	Epistemic	43	1
46	Male	Epistemic	44	0
46	Male	Epistemic	45	1
46	Male	Epistemic	46	1
46	Male	Epistemic	47	1
46	Male	Epistemic	48	1
46	Male	Epistemic	49	1
46	Male	Epistemic	50	1
46	Male	Epistemic	51	1
46	Male	Epistemic	52	1
46	Male	Epistemic	53	1
46	Male	Epistemic	54	1
46	Male	Epistemic	55	1
46	Male	Epistemic	56	1
46	Male	Epistemic	57	1
46	Male	Epistemic	58	1
46	Male	Epistemic	59	1
46	Male	Epistemic	60	1
47	Male	Non-Epistemic	1	0
47	Male	Non-Epistemic	2	1
47	Male	Non-Epistemic	3	1
47	Male	Non-Epistemic	4	0
47	Male	Non-Epistemic	5	1
47	Male	Non-Epistemic	6	0
47	Male	Non-Epistemic	7	1
47	Male	Non-Epistemic	8	1
47	Male	Non-Epistemic	9	1
47	Male	Non-Epistemic	10	0
47	Male	Non-Epistemic	21	1
47	Male	Non-Epistemic	22	1
47	Male	Non-Epistemic	23	1
47	Male	Non-Epistemic	24	1
47	Male	Non-Epistemic	25	1
47	Male	Non-Epistemic	26	1
47	Male	Non-Epistemic	27	1
47	Male	Non-Epistemic	28	1
47	Male	Non-Epistemic	29	1
47	Male	Non-Epistemic	30	1
47	Male	Epistemic	41	1
47	Male	Epistemic	42	0
47	Male	Epistemic	43	1
47	Male	Epistemic	44	1
47	Male	Epistemic	45	1
47	Male	Epistemic	46	1
47	Male	Epistemic	47	1
47	Male	Epistemic	48	0
47	Male	Epistemic	49	1
47	Male	Epistemic	50	0
47	Male	Epistemic	51	0
47	Male	Epistemic	52	1
47	Male	Epistemic	53	1
47	Male	Epistemic	54	1
47	Male	Epistemic	55	1
47	Male	Epistemic	56	1
47	Male	Epistemic	57	1
47	Male	Epistemic	58	1
47	Male	Epistemic	59	1
47	Male	Epistemic	60	1
48	Male	Non-Epistemic	1	0
48	Male	Non-Epistemic	2	1
48	Male	Non-Epistemic	3	0
48	Male	Non-Epistemic	4	1
48	Male	Non-Epistemic	5	1
48	Male	Non-Epistemic	6	0
48	Male	Non-Epistemic	7	1
48	Male	Non-Epistemic	8	1
48	Male	Non-Epistemic	9	1
48	Male	Non-Epistemic	10	1
48	Male	Non-Epistemic	21	1
48	Male	Non-Epistemic	22	1
48	Male	Non-Epistemic	23	1
48	Male	Non-Epistemic	24	0
48	Male	Non-Epistemic	25	1
48	Male	Non-Epistemic	26	1
48	Male	Non-Epistemic	27	0
48	Male	Non-Epistemic	28	1
48	Male	Non-Epistemic	29	0
48	Male	Non-Epistemic	30	0
48	Male	Epistemic	41	1
48	Male	Epistemic	42	1
48	Male	Epistemic	43	1
48	Male	Epistemic	44	1
48	Male	Epistemic	45	1
48	Male	Epistemic	46	1
48	Male	Epistemic	47	1
48	Male	Epistemic	48	0
48	Male	Epistemic	49	1
48	Male	Epistemic	50	0
48	Male	Epistemic	51	0
48	Male	Epistemic	52	1
48	Male	Epistemic	53	0
48	Male	Epistemic	54	1
48	Male	Epistemic	55	1
48	Male	Epistemic	56	1
48	Male	Epistemic	57	0
48	Male	Epistemic	58	0
48	Male	Epistemic	59	0
48	Male	Epistemic	60	0
49	Male	Non-Epistemic	1	1
49	Male	Non-Epistemic	2	1
49	Male	Non-Epistemic	3	1
49	Male	Non-Epistemic	4	1
49	Male	Non-Epistemic	5	1
49	Male	Non-Epistemic	6	1
49	Male	Non-Epistemic	7	1
49	Male	Non-Epistemic	8	1
49	Male	Non-Epistemic	9	1
49	Male	Non-Epistemic	10	1
49	Male	Non-Epistemic	21	1
49	Male	Non-Epistemic	22	1
49	Male	Non-Epistemic	23	1
49	Male	Non-Epistemic	24	1
49	Male	Non-Epistemic	25	1
49	Male	Non-Epistemic	26	1
49	Male	Non-Epistemic	27	1
49	Male	Non-Epistemic	28	1
49	Male	Non-Epistemic	29	1
49	Male	Non-Epistemic	30	1
49	Male	Epistemic	41	1
49	Male	Epistemic	42	1
49	Male	Epistemic	43	1
49	Male	Epistemic	44	1
49	Male	Epistemic	45	1
49	Male	Epistemic	46	1
49	Male	Epistemic	47	1
49	Male	Epistemic	48	1
49	Male	Epistemic	49	1
49	Male	Epistemic	50	1
49	Male	Epistemic	51	1
49	Male	Epistemic	52	1
49	Male	Epistemic	53	1
49	Male	Epistemic	54	1
49	Male	Epistemic	55	1
49	Male	Epistemic	56	1
49	Male	Epistemic	57	1
49	Male	Epistemic	58	1
49	Male	Epistemic	59	1
49	Male	Epistemic	60	1
50	Male	Non-Epistemic	1	1
50	Male	Non-Epistemic	2	1
50	Male	Non-Epistemic	3	1
50	Male	Non-Epistemic	4	1
50	Male	Non-Epistemic	5	1
50	Male	Non-Epistemic	6	1
50	Male	Non-Epistemic	7	1
50	Male	Non-Epistemic	8	1
50	Male	Non-Epistemic	9	1
50	Male	Non-Epistemic	10	1
50	Male	Non-Epistemic	21	1
50	Male	Non-Epistemic	22	1
50	Male	Non-Epistemic	23	1
50	Male	Non-Epistemic	24	1
50	Male	Non-Epistemic	25	1
50	Male	Non-Epistemic	26	1
50	Male	Non-Epistemic	27	1
50	Male	Non-Epistemic	28	1
50	Male	Non-Epistemic	29	1
50	Male	Non-Epistemic	30	1
50	Male	Epistemic	41	1
50	Male	Epistemic	42	1
50	Male	Epistemic	43	1
50	Male	Epistemic	44	1
50	Male	Epistemic	45	1
50	Male	Epistemic	46	1
50	Male	Epistemic	47	1
50	Male	Epistemic	48	1
50	Male	Epistemic	49	1
50	Male	Epistemic	50	1
50	Male	Epistemic	51	1
50	Male	Epistemic	52	1
50	Male	Epistemic	53	1
50	Male	Epistemic	54	1
50	Male	Epistemic	55	1
50	Male	Epistemic	56	1
50	Male	Epistemic	57	1
50	Male	Epistemic	58	1
50	Male	Epistemic	59	1
50	Male	Epistemic	60	1
51	Female	Non-Epistemic	1	1
51	Female	Non-Epistemic	2	1
51	Female	Non-Epistemic	3	1
51	Female	Non-Epistemic	4	1
51	Female	Non-Epistemic	5	1
51	Female	Non-Epistemic	6	1
51	Female	Non-Epistemic	7	1
51	Female	Non-Epistemic	8	1
51	Female	Non-Epistemic	9	1
51	Female	Non-Epistemic	10	1
51	Female	Non-Epistemic	21	1
51	Female	Non-Epistemic	22	1
51	Female	Non-Epistemic	23	1
51	Female	Non-Epistemic	24	1
51	Female	Non-Epistemic	25	1
51	Female	Non-Epistemic	26	1
51	Female	Non-Epistemic	27	1
51	Female	Non-Epistemic	28	1
51	Female	Non-Epistemic	29	1
51	Female	Non-Epistemic	30	1
51	Female	Epistemic	41	1
51	Female	Epistemic	42	1
51	Female	Epistemic	43	1
51	Female	Epistemic	44	1
51	Female	Epistemic	45	1
51	Female	Epistemic	46	1
51	Female	Epistemic	47	1
51	Female	Epistemic	48	1
51	Female	Epistemic	49	1
51	Female	Epistemic	50	1
51	Female	Epistemic	51	1
51	Female	Epistemic	52	1
51	Female	Epistemic	53	1
51	Female	Epistemic	54	1
51	Female	Epistemic	55	1
51	Female	Epistemic	56	1
51	Female	Epistemic	57	1
51	Female	Epistemic	58	1
51	Female	Epistemic	59	1
51	Female	Epistemic	60	1
52	Female	Non-Epistemic	1	1
52	Female	Non-Epistemic	2	1
52	Female	Non-Epistemic	3	1
52	Female	Non-Epistemic	4	0
52	Female	Non-Epistemic	5	1
52	Female	Non-Epistemic	6	0
52	Female	Non-Epistemic	7	1
52	Female	Non-Epistemic	8	1
52	Female	Non-Epistemic	9	1
52	Female	Non-Epistemic	10	1
52	Female	Non-Epistemic	21	0
52	Female	Non-Epistemic	22	0
52	Female	Non-Epistemic	23	0
52	Female	Non-Epistemic	24	0
52	Female	Non-Epistemic	25	0
52	Female	Non-Epistemic	26	0
52	Female	Non-Epistemic	27	0
52	Female	Non-Epistemic	28	0
52	Female	Non-Epistemic	29	0
52	Female	Non-Epistemic	30	0
52	Female	Epistemic	41	1
52	Female	Epistemic	42	0
52	Female	Epistemic	43	1
52	Female	Epistemic	44	1
52	Female	Epistemic	45	1
52	Female	Epistemic	46	1
52	Female	Epistemic	47	1
52	Female	Epistemic	48	1
52	Female	Epistemic	49	1
52	Female	Epistemic	50	1
52	Female	Epistemic	51	1
52	Female	Epistemic	52	1
52	Female	Epistemic	53	1
52	Female	Epistemic	54	1
52	Female	Epistemic	55	1
52	Female	Epistemic	56	1
52	Female	Epistemic	57	0
52	Female	Epistemic	58	0
52	Female	Epistemic	59	1
52	Female	Epistemic	60	1
53	Male	Non-Epistemic	1	1
53	Male	Non-Epistemic	2	1
53	Male	Non-Epistemic	3	1
53	Male	Non-Epistemic	4	1
53	Male	Non-Epistemic	5	1
53	Male	Non-Epistemic	6	1
53	Male	Non-Epistemic	7	1
53	Male	Non-Epistemic	8	1
53	Male	Non-Epistemic	9	1
53	Male	Non-Epistemic	10	1
53	Male	Non-Epistemic	21	1
53	Male	Non-Epistemic	22	1
53	Male	Non-Epistemic	23	1
53	Male	Non-Epistemic	24	1
53	Male	Non-Epistemic	25	1
53	Male	Non-Epistemic	26	1
53	Male	Non-Epistemic	27	1
53	Male	Non-Epistemic	28	1
53	Male	Non-Epistemic	29	1
53	Male	Non-Epistemic	30	1
53	Male	Epistemic	41	0
53	Male	Epistemic	42	1
53	Male	Epistemic	43	1
53	Male	Epistemic	44	1
53	Male	Epistemic	45	1
53	Male	Epistemic	46	1
53	Male	Epistemic	47	1
53	Male	Epistemic	48	0
53	Male	Epistemic	49	1
53	Male	Epistemic	50	1
53	Male	Epistemic	51	0
53	Male	Epistemic	52	1
53	Male	Epistemic	53	0
53	Male	Epistemic	54	1
53	Male	Epistemic	55	1
53	Male	Epistemic	56	1
53	Male	Epistemic	57	1
53	Male	Epistemic	58	1
53	Male	Epistemic	59	1
[truncated: 7,001 more rows]

## Sheet: Experiment 2
subject	gender	item	trait	response
1	Male	11	Non-Epistemic	1
1	Male	12	Non-Epistemic	1
1	Male	13	Non-Epistemic	0
1	Male	14	Non-Epistemic	0
1	Male	15	Non-Epistemic	0
1	Male	16	Non-Epistemic	1
1	Male	17	Non-Epistemic	1
1	Male	18	Non-Epistemic	0
1	Male	19	Non-Epistemic	0
1	Male	20	Non-Epistemic	1
1	Male	31	Non-Epistemic	0
1	Male	32	Non-Epistemic	1
1	Male	33	Non-Epistemic	0
1	Male	34	Non-Epistemic	0
1	Male	35	Non-Epistemic	1
1	Male	36	Non-Epistemic	0
1	Male	37	Non-Epistemic	0
1	Male	38	Non-Epistemic	0
1	Male	39	Non-Epistemic	1
1	Male	40	Non-Epistemic	0
1	Male	61	Epistemic	0
1	Male	62	Epistemic	1
1	Male	63	Epistemic	1
1	Male	64	Epistemic	1
1	Male	65	Epistemic	0
1	Male	66	Epistemic	0
1	Male	67	Epistemic	1
1	Male	68	Epistemic	1
1	Male	69	Epistemic	0
1	Male	70	Epistemic	1
1	Male	71	Epistemic	1
1	Male	72	Epistemic	1
1	Male	73	Epistemic	0
1	Male	74	Epistemic	1
1	Male	75	Epistemic	1
1	Male	76	Epistemic	1
1	Male	77	Epistemic	0
1	Male	78	Epistemic	1
1	Male	79	Epistemic	1
1	Male	80	Epistemic	0
2	Female	11	Non-Epistemic	0
2	Female	12	Non-Epistemic	0
2	Female	13	Non-Epistemic	1
2	Female	14	Non-Epistemic	0
2	Female	15	Non-Epistemic	0
2	Female	16	Non-Epistemic	1
2	Female	17	Non-Epistemic	1
2	Female	18	Non-Epistemic	0
2	Female	19	Non-Epistemic	1
2	Female	20	Non-Epistemic	1
2	Female	31	Non-Epistemic	0
2	Female	32	Non-Epistemic	0
2	Female	33	Non-Epistemic	1
2	Female	34	Non-Epistemic	1
2	Female	35	Non-Epistemic	0
2	Female	36	Non-Epistemic	1
2	Female	37	Non-Epistemic	1
2	Female	38	Non-Epistemic	0
2	Female	39	Non-Epistemic	0
2	Female	40	Non-Epistemic	1
2	Female	61	Epistemic	0
2	Female	62	Epistemic	1
2	Female	63	Epistemic	1
2	Female	64	Epistemic	1
2	Female	65	Epistemic	1
2	Female	66	Epistemic	0
2	Female	67	Epistemic	1
2	Female	68	Epistemic	0
2	Female	69	Epistemic	0
2	Female	70	Epistemic	1
2	Female	71	Epistemic	1
2	Female	72	Epistemic	1
2	Female	73	Epistemic	0
2	Female	74	Epistemic	0
2	Female	75	Epistemic	1
2	Female	76	Epistemic	1
2	Female	77	Epistemic	0
2	Female	78	Epistemic	1
2	Female	79	Epistemic	1
2	Female	80	Epistemic	0
3	Female	11	Non-Epistemic	1
3	Female	12	Non-Epistemic	1
3	Female	13	Non-Epistemic	1
3	Female	14	Non-Epistemic	1
3	Female	15	Non-Epistemic	0
3	Female	16	Non-Epistemic	1
3	Female	17	Non-Epistemic	1
3	Female	18	Non-Epistemic	1
3	Female	19	Non-Epistemic	1
3	Female	20	Non-Epistemic	1
3	Female	31	Non-Epistemic	0
3	Female	32	Non-Epistemic	0
3	Female	33	Non-Epistemic	0
3	Female	34	Non-Epistemic	1
3	Female	35	Non-Epistemic	0
3	Female	36	Non-Epistemic	0
3	Female	37	Non-Epistemic	1
3	Female	38	Non-Epistemic	0
3	Female	39	Non-Epistemic	1
3	Female	40	Non-Epistemic	0
3	Female	61	Epistemic	0
3	Female	62	Epistemic	1
3	Female	63	Epistemic	1
3	Female	64	Epistemic	0
3	Female	65	Epistemic	0
3	Female	66	Epistemic	0
3	Female	67	Epistemic	1
3	Female	68	Epistemic	1
3	Female	69	Epistemic	1
3	Female	70	Epistemic	1
3	Female	71	Epistemic	0
3	Female	72	Epistemic	0
3	Female	73	Epistemic	1
3	Female	74	Epistemic	1
3	Female	75	Epistemic	1
3	Female	76	Epistemic	1
3	Female	77	Epistemic	1
3	Female	78	Epistemic	1
3	Female	79	Epistemic	1
3	Female	80	Epistemic	0
5	Male	11	Non-Epistemic	0
5	Male	12	Non-Epistemic	0
5	Male	13	Non-Epistemic	0
5	Male	14	Non-Epistemic	0
5	Male	15	Non-Epistemic	0
5	Male	16	Non-Epistemic	0
5	Male	17	Non-Epistemic	0
5	Male	18	Non-Epistemic	0
5	Male	19	Non-Epistemic	0
5	Male	20	Non-Epistemic	0
5	Male	31	Non-Epistemic	0
5	Male	32	Non-Epistemic	0
5	Male	33	Non-Epistemic	0
5	Male	34	Non-Epistemic	0
5	Male	35	Non-Epistemic	0
5	Male	36	Non-Epistemic	0
5	Male	37	Non-Epistemic	0
5	Male	38	Non-Epistemic	0
5	Male	39	Non-Epistemic	0
5	Male	40	Non-Epistemic	0
5	Male	61	Epistemic	0
5	Male	62	Epistemic	0
5	Male	63	Epistemic	1
5	Male	64	Epistemic	0
5	Male	65	Epistemic	0
5	Male	66	Epistemic	0
5	Male	67	Epistemic	0
5	Male	68	Epistemic	0
5	Male	69	Epistemic	0
5	Male	70	Epistemic	0
5	Male	71	Epistemic	0
5	Male	72	Epistemic	0
5	Male	73	Epistemic	0
5	Male	74	Epistemic	0
5	Male	75	Epistemic	0
5	Male	76	Epistemic	0
5	Male	77	Epistemic	0
5	Male	78	Epistemic	0
5	Male	79	Epistemic	0
5	Male	80	Epistemic	0
6	Male	11	Non-Epistemic	1
6	Male	12	Non-Epistemic	1
6	Male	13	Non-Epistemic	1
6	Male	14	Non-Epistemic	1
6	Male	15	Non-Epistemic	1
6	Male	16	Non-Epistemic	1
6	Male	17	Non-Epistemic	1
6	Male	18	Non-Epistemic	1
6	Male	19	Non-Epistemic	1
6	Male	20	Non-Epistemic	1
6	Male	31	Non-Epistemic	1
6	Male	32	Non-Epistemic	1
6	Male	33	Non-Epistemic	1
6	Male	34	Non-Epistemic	1
6	Male	35	Non-Epistemic	1
6	Male	36	Non-Epistemic	1
6	Male	37	Non-Epistemic	1
6	Male	38	Non-Epistemic	1
6	Male	39	Non-Epistemic	1
6	Male	40	Non-Epistemic	1
6	Male	61	Epistemic	1
6	Male	62	Epistemic	1
6	Male	63	Epistemic	1
6	Male	64	Epistemic	1
6	Male	65	Epistemic	1
6	Male	66	Epistemic	1
6	Male	67	Epistemic	1
6	Male	68	Epistemic	1
6	Male	69	Epistemic	1
6	Male	70	Epistemic	1
6	Male	71	Epistemic	1
6	Male	72	Epistemic	1
6	Male	73	Epistemic	1
6	Male	74	Epistemic	1
6	Male	75	Epistemic	1
6	Male	76	Epistemic	1
6	Male	77	Epistemic	1
6	Male	78	Epistemic	1
6	Male	79	Epistemic	1
6	Male	80	Epistemic	1
7	Male	11	Non-Epistemic	0
7	Male	12	Non-Epistemic	0
7	Male	13	Non-Epistemic	1
7	Male	14	Non-Epistemic	0
7	Male	15	Non-Epistemic	0
7	Male	16	Non-Epistemic	1
7	Male	17	Non-Epistemic	1
7	Male	18	Non-Epistemic	1
7	Male	19	Non-Epistemic	1
7	Male	20	Non-Epistemic	1
7	Male	31	Non-Epistemic	0
7	Male	32	Non-Epistemic	0
7	Male	33	Non-Epistemic	0
7	Male	34	Non-Epistemic	1
7	Male	35	Non-Epistemic	0
7	Male	36	Non-Epistemic	0
7	Male	37	Non-Epistemic	1
7	Male	38	Non-Epistemic	0
7	Male	39	Non-Epistemic	0
7	Male	40	Non-Epistemic	0
7	Male	61	Epistemic	0
7	Male	62	Epistemic	1
7	Male	63	Epistemic	1
7	Male	64	Epistemic	1
7	Male	65	Epistemic	0
7	Male	66	Epistemic	0
7	Male	67	Epistemic	0
7	Male	68	Epistemic	1
7	Male	69	Epistemic	0
7	Male	70	Epistemic	0
7	Male	71	Epistemic	0
7	Male	72	Epistemic	0
7	Male	73	Epistemic	0
7	Male	74	Epistemic	1
7	Male	75	Epistemic	1
7	Male	76	Epistemic	1
7	Male	77	Epistemic	0
7	Male	78	Epistemic	1
7	Male	79	Epistemic	1
7	Male	80	Epistemic	0
8	Male	11	Non-Epistemic	0
8	Male	12	Non-Epistemic	1
8	Male	13	Non-Epistemic	1
8	Male	14	Non-Epistemic	0
8	Male	15	Non-Epistemic	0
8	Male	16	Non-Epistemic	1
8	Male	17	Non-Epistemic	1
8	Male	18	Non-Epistemic	1
8	Male	19	Non-Epistemic	0
8	Male	20	Non-Epistemic	1
8	Male	31	Non-Epistemic	1
8	Male	32	Non-Epistemic	0
8	Male	33	Non-Epistemic	1
8	Male	34	Non-Epistemic	1
8	Male	35	Non-Epistemic	1
8	Male	36	Non-Epistemic	0
8	Male	37	Non-Epistemic	1
8	Male	38	Non-Epistemic	0
8	Male	39	Non-Epistemic	1
8	Male	40	Non-Epistemic	1
8	Male	61	Epistemic	0
8	Male	62	Epistemic	1
8	Male	63	Epistemic	1
8	Male	64	Epistemic	1
8	Male	65	Epistemic	1
8	Male	66	Epistemic	0
8	Male	67	Epistemic	1
8	Male	68	Epistemic	1
8	Male	69	Epistemic	1
8	Male	70	Epistemic	1
8	Male	71	Epistemic	0
8	Male	72	Epistemic	1
8	Male	73	Epistemic	1
8	Male	74	Epistemic	1
8	Male	75	Epistemic	1
8	Male	76	Epistemic	1
8	Male	77	Epistemic	0
8	Male	78	Epistemic	1
8	Male	79	Epistemic	1
8	Male	80	Epistemic	0
9	Female	11	Non-Epistemic	0
9	Female	12	Non-Epistemic	1
9	Female	13	Non-Epistemic	1
9	Female	14	Non-Epistemic	1
9	Female	15	Non-Epistemic	0
9	Female	16	Non-Epistemic	1
9	Female	17	Non-Epistemic	1
9	Female	18	Non-Epistemic	0
9	Female	19	Non-Epistemic	0
9	Female	20	Non-Epistemic	1
9	Female	31	Non-Epistemic	0
9	Female	32	Non-Epistemic	0
9	Female	33	Non-Epistemic	1
9	Female	34	Non-Epistemic	1
9	Female	35	Non-Epistemic	1
9	Female	36	Non-Epistemic	1
9	Female	37	Non-Epistemic	1
9	Female	38	Non-Epistemic	1
9	Female	39	Non-Epistemic	1
9	Female	40	Non-Epistemic	1
9	Female	61	Epistemic	1
9	Female	62	Epistemic	1
9	Female	63	Epistemic	1
9	Female	64	Epistemic	1
9	Female	65	Epistemic	0
9	Female	66	Epistemic	1
9	Female	67	Epistemic	1
9	Female	68	Epistemic	0
9	Female	69	Epistemic	1
9	Female	70	Epistemic	1
9	Female	71	Epistemic	1
9	Female	72	Epistemic	1
9	Female	73	Epistemic	0
9	Female	74	Epistemic	1
9	Female	75	Epistemic	1
9	Female	76	Epistemic	1
9	Female	77	Epistemic	1
9	Female	78	Epistemic	1
9	Female	79	Epistemic	1
9	Female	80	Epistemic	0
10	Female	11	Non-Epistemic	0
10	Female	12	Non-Epistemic	0
10	Female	13	Non-Epistemic	0
10	Female	14	Non-Epistemic	0
10	Female	15	Non-Epistemic	0
10	Female	16	Non-Epistemic	1
10	Female	17	Non-Epistemic	0
10	Female	18	Non-Epistemic	0
10	Female	19	Non-Epistemic	0
10	Female	20	Non-Epistemic	1
10	Female	31	Non-Epistemic	1
10	Female	32	Non-Epistemic	0
10	Female	33	Non-Epistemic	1
10	Female	34	Non-Epistemic	1
10	Female	35	Non-Epistemic	1
10	Female	36	Non-Epistemic	0
10	Female	37	Non-Epistemic	1
10	Female	38	Non-Epistemic	0
10	Female	39	Non-Epistemic	1
10	Female	40	Non-Epistemic	1
10	Female	61	Epistemic	0
10	Female	62	Epistemic	1
10	Female	63	Epistemic	0
10	Female	64	Epistemic	0
10	Female	65	Epistemic	0
10	Female	66	Epistemic	0
10	Female	67	Epistemic	1
10	Female	68	Epistemic	0
10	Female	69	Epistemic	0
10	Female	70	Epistemic	1
10	Female	71	Epistemic	1
10	Female	72	Epistemic	0
10	Female	73	Epistemic	0
10	Female	74	Epistemic	0
10	Female	75	Epistemic	1
10	Female	76	Epistemic	1
10	Female	77	Epistemic	0
10	Female	78	Epistemic	1
10	Female	79	Epistemic	1
10	Female	80	Epistemic	0
11	Female	11	Non-Epistemic	0
11	Female	12	Non-Epistemic	1
11	Female	13	Non-Epistemic	1
11	Female	14	Non-Epistemic	0
11	Female	15	Non-Epistemic	0
11	Female	16	Non-Epistemic	1
11	Female	17	Non-Epistemic	1
11	Female	18	Non-Epistemic	0
11	Female	19	Non-Epistemic	1
11	Female	20	Non-Epistemic	1
11	Female	31	Non-Epistemic	1
11	Female	32	Non-Epistemic	0
11	Female	33	Non-Epistemic	0
11	Female	34	Non-Epistemic	1
11	Female	35	Non-Epistemic	0
11	Female	36	Non-Epistemic	1
11	Female	37	Non-Epistemic	1
11	Female	38	Non-Epistemic	0
11	Female	39	Non-Epistemic	1
11	Female	40	Non-Epistemic	1
11	Female	61	Epistemic	1
11	Female	62	Epistemic	1
11	Female	63	Epistemic	1
11	Female	64	Epistemic	1
11	Female	65	Epistemic	1
11	Female	66	Epistemic	0
11	Female	67	Epistemic	1
11	Female	68	Epistemic	1
11	Female	69	Epistemic	0
11	Female	70	Epistemic	0
11	Female	71	Epistemic	0
11	Female	72	Epistemic	0
11	Female	73	Epistemic	0
11	Female	74	Epistemic	1
11	Female	75	Epistemic	1
11	Female	76	Epistemic	1
11	Female	77	Epistemic	0
11	Female	78	Epistemic	1
11	Female	79	Epistemic	1
11	Female	80	Epistemic	1
12	Female	11	Non-Epistemic	1
12	Female	12	Non-Epistemic	1
12	Female	13	Non-Epistemic	1
12	Female	14	Non-Epistemic	1
12	Female	15	Non-Epistemic	1
12	Female	16	Non-Epistemic	1
12	Female	17	Non-Epistemic	1
12	Female	18	Non-Epistemic	1
12	Female	19	Non-Epistemic	1
12	Female	20	Non-Epistemic	1
12	Female	31	Non-Epistemic	1
12	Female	32	Non-Epistemic	0
12	Female	33	Non-Epistemic	0
12	Female	34	Non-Epistemic	1
12	Female	35	Non-Epistemic	0
12	Female	36	Non-Epistemic	0
12	Female	37	Non-Epistemic	1
12	Female	38	Non-Epistemic	0
12	Female	39	Non-Epistemic	1
12	Female	40	Non-Epistemic	1
12	Female	61	Epistemic	1
12	Female	62	Epistemic	0
12	Female	63	Epistemic	0
12	Female	64	Epistemic	1
12	Female	65	Epistemic	1
12	Female	66	Epistemic	1
12	Female	67	Epistemic	1
12	Female	68	Epistemic	1
12	Female	69	Epistemic	0
12	Female	70	Epistemic	1
12	Female	71	Epistemic	1
12	Female	72	Epistemic	1
12	Female	73	Epistemic	0
12	Female	74	Epistemic	0
12	Female	75	Epistemic	1
12	Female	76	Epistemic	1
12	Female	77	Epistemic	1
12	Female	78	Epistemic	1
12	Female	79	Epistemic	1
12	Female	80	Epistemic	0
13	Male	11	Non-Epistemic	0
13	Male	12	Non-Epistemic	0
13	Male	13	Non-Epistemic	1
13	Male	14	Non-Epistemic	0
13	Male	15	Non-Epistemic	0
13	Male	16	Non-Epistemic	0
13	Male	17	Non-Epistemic	1
13	Male	18	Non-Epistemic	0
13	Male	19	Non-Epistemic	1
13	Male	20	Non-Epistemic	1
13	Male	31	Non-Epistemic	0
13	Male	32	Non-Epistemic	0
13	Male	33	Non-Epistemic	0
13	Male	34	Non-Epistemic	0
13	Male	35	Non-Epistemic	0
13	Male	36	Non-Epistemic	0
13	Male	37	Non-Epistemic	0
13	Male	38	Non-Epistemic	0
13	Male	39	Non-Epistemic	0
13	Male	40	Non-Epistemic	0
13	Male	61	Epistemic	0
13	Male	62	Epistemic	1
13	Male	63	Epistemic	1
13	Male	64	Epistemic	1
13	Male	65	Epistemic	0
13	Male	66	Epistemic	0
13	Male	67	Epistemic	0
13	Male	68	Epistemic	0
13	Male	69	Epistemic	0
13	Male	70	Epistemic	0
13	Male	71	Epistemic	0
13	Male	72	Epistemic	0
13	Male	73	Epistemic	0
13	Male	74	Epistemic	1
13	Male	75	Epistemic	1
13	Male	76	Epistemic	1
13	Male	77	Epistemic	0
13	Male	78	Epistemic	0
13	Male	79	Epistemic	1
13	Male	80	Epistemic	0
14	Female	11	Non-Epistemic	1
14	Female	12	Non-Epistemic	1
14	Female	13	Non-Epistemic	1
14	Female	14	Non-Epistemic	1
14	Female	15	Non-Epistemic	1
14	Female	16	Non-Epistemic	1
14	Female	17	Non-Epistemic	1
14	Female	18	Non-Epistemic	1
14	Female	19	Non-Epistemic	1
14	Female	20	Non-Epistemic	1
14	Female	31	Non-Epistemic	1
14	Female	32	Non-Epistemic	1
14	Female	33	Non-Epistemic	1
14	Female	34	Non-Epistemic	1
14	Female	35	Non-Epistemic	0
14	Female	36	Non-Epistemic	0
14	Female	37	Non-Epistemic	1
14	Female	38	Non-Epistemic	0
14	Female	39	Non-Epistemic	1
14	Female	40	Non-Epistemic	1
14	Female	61	Epistemic	1
14	Female	62	Epistemic	0
14	Female	63	Epistemic	1
14	Female	64	Epistemic	0
14	Female	65	Epistemic	0
14	Female	66	Epistemic	0
14	Female	67	Epistemic	1
14	Female	68	Epistemic	1
14	Female	69	Epistemic	1
14	Female	70	Epistemic	1
14	Female	71	Epistemic	0
14	Female	72	Epistemic	1
14	Female	73	Epistemic	0
14	Female	74	Epistemic	0
14	Female	75	Epistemic	1
14	Female	76	Epistemic	1
14	Female	77	Epistemic	0
14	Female	78	Epistemic	1
14	Female	79	Epistemic	1
14	Female	80	Epistemic	0
15	Male	11	Non-Epistemic	1
15	Male	12	Non-Epistemic	1
15	Male	13	Non-Epistemic	1
15	Male	14	Non-Epistemic	0
15	Male	15	Non-Epistemic	0
15	Male	16	Non-Epistemic	1
15	Male	17	Non-Epistemic	1
15	Male	18	Non-Epistemic	0
15	Male	19	Non-Epistemic	1
15	Male	20	Non-Epistemic	1
15	Male	31	Non-Epistemic	0
15	Male	32	Non-Epistemic	0
15	Male	33	Non-Epistemic	0
15	Male	34	Non-Epistemic	0
15	Male	35	Non-Epistemic	0
15	Male	36	Non-Epistemic	0
15	Male	37	Non-Epistemic	1
15	Male	38	Non-Epistemic	0
15	Male	39	Non-Epistemic	0
15	Male	40	Non-Epistemic	1
15	Male	61	Epistemic	1
15	Male	62	Epistemic	1
15	Male	63	Epistemic	1
15	Male	64	Epistemic	1
15	Male	65	Epistemic	1
15	Male	66	Epistemic	0
15	Male	67	Epistemic	1
15	Male	68	Epistemic	1
15	Male	69	Epistemic	0
15	Male	70	Epistemic	1
15	Male	71	Epistemic	0
15	Male	72	Epistemic	1
15	Male	73	Epistemic	0
15	Male	74	Epistemic	1
15	Male	75	Epistemic	1
15	Male	76	Epistemic	1
15	Male	77	Epistemic	0
15	Male	78	Epistemic	1
15	Male	79	Epistemic	1
15	Male	80	Epistemic	0
16	Male	11	Non-Epistemic	1
16	Male	12	Non-Epistemic	1
16	Male	13	Non-Epistemic	1
16	Male	14	Non-Epistemic	1
16	Male	15	Non-Epistemic	1
16	Male	16	Non-Epistemic	1
16	Male	17	Non-Epistemic	1
16	Male	18	Non-Epistemic	1
16	Male	19	Non-Epistemic	1
16	Male	20	Non-Epistemic	1
16	Male	31	Non-Epistemic	1
16	Male	32	Non-Epistemic	0
16	Male	33	Non-Epistemic	1
16	Male	34	Non-Epistemic	1
16	Male	35	Non-Epistemic	1
16	Male	36	Non-Epistemic	0
16	Male	37	Non-Epistemic	1
16	Male	38	Non-Epistemic	1
16	Male	39	Non-Epistemic	1
16	Male	40	Non-Epistemic	1
16	Male	61	Epistemic	1
16	Male	62	Epistemic	1
16	Male	63	Epistemic	1
16	Male	64	Epistemic	1
16	Male	65	Epistemic	1
16	Male	66	Epistemic	0
16	Male	67	Epistemic	1
16	Male	68	Epistemic	1
16	Male	69	Epistemic	1
16	Male	70	Epistemic	1
16	Male	71	Epistemic	1
16	Male	72	Epistemic	1
16	Male	73	Epistemic	1
16	Male	74	Epistemic	1
16	Male	75	Epistemic	1
16	Male	76	Epistemic	0
16	Male	77	Epistemic	1
16	Male	78	Epistemic	1
16	Male	79	Epistemic	1
16	Male	80	Epistemic	1
17	Female	11	Non-Epistemic	1
17	Female	12	Non-Epistemic	0
17	Female	13	Non-Epistemic	1
17	Female	14	Non-Epistemic	0
17	Female	15	Non-Epistemic	0
17	Female	16	Non-Epistemic	1
17	Female	17	Non-Epistemic	1
17	Female	18	Non-Epistemic	1
17	Female	19	Non-Epistemic	1
17	Female	20	Non-Epistemic	1
17	Female	31	Non-Epistemic	0
17	Female	32	Non-Epistemic	0
17	Female	33	Non-Epistemic	0
17	Female	34	Non-Epistemic	0
17	Female	35	Non-Epistemic	0
17	Female	36	Non-Epistemic	0
17	Female	37	Non-Epistemic	0
17	Female	38	Non-Epistemic	0
17	Female	39	Non-Epistemic	0
17	Female	40	Non-Epistemic	0
17	Female	61	Epistemic	0
17	Female	62	Epistemic	1
17	Female	63	Epistemic	0
17	Female	64	Epistemic	1
17	Female	65	Epistemic	1
17	Female	66	Epistemic	0
17	Female	67	Epistemic	1
17	Female	68	Epistemic	1
17	Female	69	Epistemic	0
17	Female	70	Epistemic	0
17	Female	71	Epistemic	0
17	Female	72	Epistemic	0
17	Female	73	Epistemic	0
17	Female	74	Epistemic	1
17	Female	75	Epistemic	0
17	Female	76	Epistemic	0
17	Female	77	Epistemic	0
17	Female	78	Epistemic	1
17	Female	79	Epistemic	1
17	Female	80	Epistemic	0
18	Male	11	Non-Epistemic	0
18	Male	12	Non-Epistemic	1
18	Male	13	Non-Epistemic	1
18	Male	14	Non-Epistemic	0
18	Male	15	Non-Epistemic	0
18	Male	16	Non-Epistemic	1
18	Male	17	Non-Epistemic	1
18	Male	18	Non-Epistemic	0
18	Male	19	Non-Epistemic	1
18	Male	20	Non-Epistemic	1
18	Male	31	Non-Epistemic	0
18	Male	32	Non-Epistemic	0
18	Male	33	Non-Epistemic	0
18	Male	34	Non-Epistemic	1
18	Male	35	Non-Epistemic	0
18	Male	36	Non-Epistemic	0
18	Male	37	Non-Epistemic	1
18	Male	38	Non-Epistemic	0
18	Male	39	Non-Epistemic	0
18	Male	40	Non-Epistemic	1
18	Male	61	Epistemic	0
18	Male	62	Epistemic	1
18	Male	63	Epistemic	1
18	Male	64	Epistemic	1
18	Male	65	Epistemic	0
18	Male	66	Epistemic	1
18	Male	67	Epistemic	1
18	Male	68	Epistemic	1
18	Male	69	Epistemic	1
18	Male	70	Epistemic	1
18	Male	71	Epistemic	0
18	Male	72	Epistemic	1
18	Male	73	Epistemic	1
18	Male	74	Epistemic	1
18	Male	75	Epistemic	1
18	Male	76	Epistemic	1
18	Male	77	Epistemic	1
18	Male	78	Epistemic	1
18	Male	79	Epistemic	0
18	Male	80	Epistemic	0
21	Male	11	Non-Epistemic	1
21	Male	12	Non-Epistemic	1
21	Male	13	Non-Epistemic	1
21	Male	14	Non-Epistemic	0
21	Male	15	Non-Epistemic	0
21	Male	16	Non-Epistemic	1
21	Male	17	Non-Epistemic	1
21	Male	18	Non-Epistemic	0
21	Male	19	Non-Epistemic	1
21	Male	20	Non-Epistemic	1
21	Male	31	Non-Epistemic	1
21	Male	32	Non-Epistemic	0
21	Male	33	Non-Epistemic	1
21	Male	34	Non-Epistemic	1
21	Male	35	Non-Epistemic	1
21	Male	36	Non-Epistemic	1
21	Male	37	Non-Epistemic	1
21	Male	38	Non-Epistemic	0
21	Male	39	Non-Epistemic	1
21	Male	40	Non-Epistemic	1
21	Male	61	Epistemic	0
21	Male	62	Epistemic	1
21	Male	63	Epistemic	1
21	Male	64	Epistemic	1
21	Male	65	Epistemic	0
21	Male	66	Epistemic	1
21	Male	67	Epistemic	1
21	Male	68	Epistemic	1
21	Male	69	Epistemic	1
21	Male	70	Epistemic	1
21	Male	71	Epistemic	1
21	Male	72	Epistemic	0
21	Male	73	Epistemic	1
21	Male	74	Epistemic	1
21	Male	75	Epistemic	1
21	Male	76	Epistemic	1
21	Male	77	Epistemic	1
21	Male	78	Epistemic	1
21	Male	79	Epistemic	1
21	Male	80	Epistemic	0
22	Female	11	Non-Epistemic	0
22	Female	12	Non-Epistemic	1
22	Female	13	Non-Epistemic	1
22	Female	14	Non-Epistemic	0
22	Female	15	Non-Epistemic	0
22	Female	16	Non-Epistemic	1
22	Female	17	Non-Epistemic	1
22	Female	18	Non-Epistemic	1
22	Female	19	Non-Epistemic	0
22	Female	20	Non-Epistemic	1
22	Female	31	Non-Epistemic	0
22	Female	32	Non-Epistemic	1
22	Female	33	Non-Epistemic	1
22	Female	34	Non-Epistemic	1
22	Female	35	Non-Epistemic	1
22	Female	36	Non-Epistemic	1
22	Female	37	Non-Epistemic	1
22	Female	38	Non-Epistemic	0
22	Female	39	Non-Epistemic	1
22	Female	40	Non-Epistemic	1
22	Female	61	Epistemic	1
22	Female	62	Epistemic	1
22	Female	63	Epistemic	1
22	Female	64	Epistemic	0
22	Female	65	Epistemic	0
22	Female	66	Epistemic	0
22	Female	67	Epistemic	1
22	Female	68	Epistemic	1
22	Female	69	Epistemic	1
22	Female	70	Epistemic	1
22	Female	71	Epistemic	0
22	Female	72	Epistemic	1
22	Female	73	Epistemic	0
22	Female	74	Epistemic	0
22	Female	75	Epistemic	0
22	Female	76	Epistemic	0
22	Female	77	Epistemic	0
22	Female	78	Epistemic	1
22	Female	79	Epistemic	0
22	Female	80	Epistemic	0
23	Female	11	Non-Epistemic	0
23	Female	12	Non-Epistemic	1
23	Female	13	Non-Epistemic	1
23	Female	14	Non-Epistemic	0
23	Female	15	Non-Epistemic	0
23	Female	16	Non-Epistemic	1
23	Female	17	Non-Epistemic	1
23	Female	18	Non-Epistemic	1
23	Female	19	Non-Epistemic	1
23	Female	20	Non-Epistemic	1
23	Female	31	Non-Epistemic	0
23	Female	32	Non-Epistemic	0
23	Female	33	Non-Epistemic	0
23	Female	34	Non-Epistemic	0
23	Female	35	Non-Epistemic	0
23	Female	36	Non-Epistemic	0
23	Female	37	Non-Epistemic	1
23	Female	38	Non-Epistemic	0
23	Female	39	Non-Epistemic	1
23	Female	40	Non-Epistemic	1
23	Female	61	Epistemic	0
23	Female	62	Epistemic	1
23	Female	63	Epistemic	1
23	Female	64	Epistemic	1
23	Female	65	Epistemic	0
23	Female	66	Epistemic	1
23	Female	67	Epistemic	1
23	Female	68	Epistemic	1
23	Female	69	Epistemic	0
23	Female	70	Epistemic	1
23	Female	71	Epistemic	1
23	Female	72	Epistemic	0
23	Female	73	Epistemic	0
23	Female	74	Epistemic	1
23	Female	75	Epistemic	1
23	Female	76	Epistemic	1
23	Female	77	Epistemic	0
23	Female	78	Epistemic	1
23	Female	79	Epistemic	1
23	Female	80	Epistemic	0
24	Female	11	Non-Epistemic	1
24	Female	12	Non-Epistemic	1
24	Female	13	Non-Epistemic	1
24	Female	14	Non-Epistemic	1
24	Female	15	Non-Epistemic	0
24	Female	16	Non-Epistemic	1
24	Female	17	Non-Epistemic	1
24	Female	18	Non-Epistemic	1
24	Female	19	Non-Epistemic	0
24	Female	20	Non-Epistemic	1
24	Female	31	Non-Epistemic	1
24	Female	32	Non-Epistemic	0
24	Female	33	Non-Epistemic	0
24	Female	34	Non-Epistemic	0
24	Female	35	Non-Epistemic	0
24	Female	36	Non-Epistemic	0
24	Female	37	Non-Epistemic	1
24	Female	38	Non-Epistemic	0
24	Female	39	Non-Epistemic	0
24	Female	40	Non-Epistemic	1
24	Female	61	Epistemic	0
24	Female	62	Epistemic	1
24	Female	63	Epistemic	1
24	Female	64	Epistemic	1
24	Female	65	Epistemic	1
24	Female	66	Epistemic	0
24	Female	67	Epistemic	1
24	Female	68	Epistemic	1
24	Female	69	Epistemic	0
24	Female	70	Epistemic	0
24	Female	71	Epistemic	0
24	Female	72	Epistemic	0
24	Female	73	Epistemic	0
24	Female	74	Epistemic	1
24	Female	75	Epistemic	1
24	Female	76	Epistemic	1
24	Female	77	Epistemic	1
24	Female	78	Epistemic	1
24	Female	79	Epistemic	1
24	Female	80	Epistemic	0
25	Female	11	Non-Epistemic	1
25	Female	12	Non-Epistemic	1
25	Female	13	Non-Epistemic	1
25	Female	14	Non-Epistemic	1
25	Female	15	Non-Epistemic	1
25	Female	16	Non-Epistemic	1
25	Female	17	Non-Epistemic	1
25	Female	18	Non-Epistemic	1
25	Female	19	Non-Epistemic	1
25	Female	20	Non-Epistemic	1
25	Female	31	Non-Epistemic	1
25	Female	32	Non-Epistemic	0
25	Female	33	Non-Epistemic	1
25	Female	34	Non-Epistemic	0
25	Female	35	Non-Epistemic	1
25	Female	36	Non-Epistemic	0
25	Female	37	Non-Epistemic	1
25	Female	38	Non-Epistemic	0
25	Female	39	Non-Epistemic	1
25	Female	40	Non-Epistemic	1
25	Female	61	Epistemic	1
25	Female	62	Epistemic	1
25	Female	63	Epistemic	1
25	Female	64	Epistemic	1
25	Female	65	Epistemic	1
25	Female	66	Epistemic	1
25	Female	67	Epistemic	1
25	Female	68	Epistemic	1
25	Female	69	Epistemic	1
25	Female	70	Epistemic	1
25	Female	71	Epistemic	0
25	Female	72	Epistemic	1
25	Female	73	Epistemic	0
25	Female	74	Epistemic	1
25	Female	75	Epistemic	1
25	Female	76	Epistemic	1
25	Female	77	Epistemic	1
25	Female	78	Epistemic	1
25	Female	79	Epistemic	1
25	Female	80	Epistemic	1
26	Female	11	Non-Epistemic	0
26	Female	12	Non-Epistemic	0
26	Female	13	Non-Epistemic	1
26	Female	14	Non-Epistemic	0
26	Female	15	Non-Epistemic	0
26	Female	16	Non-Epistemic	1
26	Female	17	Non-Epistemic	1
26	Female	18	Non-Epistemic	0
26	Female	19	Non-Epistemic	0
26	Female	20	Non-Epistemic	1
26	Female	31	Non-Epistemic	0
26	Female	32	Non-Epistemic	0
26	Female	33	Non-Epistemic	1
26	Female	34	Non-Epistemic	1
26	Female	35	Non-Epistemic	0
26	Female	36	Non-Epistemic	0
26	Female	37	Non-Epistemic	1
26	Female	38	Non-Epistemic	0
26	Female	39	Non-Epistemic	1
26	Female	40	Non-Epistemic	1
26	Female	61	Epistemic	0
26	Female	62	Epistemic	1
26	Female	63	Epistemic	1
26	Female	64	Epistemic	1
26	Female	65	Epistemic	0
26	Female	66	Epistemic	1
26	Female	67	Epistemic	0
26	Female	68	Epistemic	0
26	Female	69	Epistemic	1
26	Female	70	Epistemic	1
26	Female	71	Epistemic	0
26	Female	72	Epistemic	0
26	Female	73	Epistemic	1
26	Female	74	Epistemic	1
26	Female	75	Epistemic	1
26	Female	76	Epistemic	1
26	Female	77	Epistemic	0
26	Female	78	Epistemic	0
26	Female	79	Epistemic	0
26	Female	80	Epistemic	0
27	Female	11	Non-Epistemic	0
27	Female	12	Non-Epistemic	1
27	Female	13	Non-Epistemic	1
27	Female	14	Non-Epistemic	0
27	Female	15	Non-Epistemic	0
27	Female	16	Non-Epistemic	1
27	Female	17	Non-Epistemic	1
27	Female	18	Non-Epistemic	0
27	Female	19	Non-Epistemic	1
27	Female	20	Non-Epistemic	1
27	Female	31	Non-Epistemic	1
27	Female	32	Non-Epistemic	0
27	Female	33	Non-Epistemic	1
27	Female	34	Non-Epistemic	1
27	Female	35	Non-Epistemic	0
27	Female	36	Non-Epistemic	0
27	Female	37	Non-Epistemic	1
27	Female	38	Non-Epistemic	0
27	Female	39	Non-Epistemic	1
27	Female	40	Non-Epistemic	1
27	Female	61	Epistemic	0
27	Female	62	Epistemic	1
27	Female	63	Epistemic	1
27	Female	64	Epistemic	1
27	Female	65	Epistemic	0
27	Female	66	Epistemic	0
27	Female	67	Epistemic	1
27	Female	68	Epistemic	0
27	Female	69	Epistemic	0
27	Female	70	Epistemic	1
27	Female	71	Epistemic	1
27	Female	72	Epistemic	0
27	Female	73	Epistemic	0
27	Female	74	Epistemic	0
27	Female	75	Epistemic	0
27	Female	76	Epistemic	0
27	Female	77	Epistemic	0
27	Female	78	Epistemic	1
27	Female	79	Epistemic	1
27	Female	80	Epistemic	0
28	Female	11	Non-Epistemic	0
28	Female	12	Non-Epistemic	1
28	Female	13	Non-Epistemic	1
28	Female	14	Non-Epistemic	0
28	Female	15	Non-Epistemic	0
28	Female	16	Non-Epistemic	1
28	Female	17	Non-Epistemic	1
28	Female	18	Non-Epistemic	1
28	Female	19	Non-Epistemic	0
28	Female	20	Non-Epistemic	1
28	Female	31	Non-Epistemic	1
28	Female	32	Non-Epistemic	0
28	Female	33	Non-Epistemic	1
28	Female	34	Non-Epistemic	1
28	Female	35	Non-Epistemic	1
28	Female	36	Non-Epistemic	0
28	Female	37	Non-Epistemic	1
28	Female	38	Non-Epistemic	0
28	Female	39	Non-Epistemic	1
28	Female	40	Non-Epistemic	1
28	Female	61	Epistemic	0
28	Female	62	Epistemic	1
28	Female	63	Epistemic	1
28	Female	64	Epistemic	0
28	Female	65	Epistemic	0
28	Female	66	Epistemic	0
28	Female	67	Epistemic	1
28	Female	68	Epistemic	0
28	Female	69	Epistemic	0
28	Female	70	Epistemic	0
28	Female	71	Epistemic	0
28	Female	72	Epistemic	0
28	Female	73	Epistemic	0
28	Female	74	Epistemic	0
28	Female	75	Epistemic	1
28	Female	76	Epistemic	0
28	Female	77	Epistemic	0
28	Female	78	Epistemic	1
28	Female	79	Epistemic	1
28	Female	80	Epistemic	0
29	Female	11	Non-Epistemic	1
29	Female	12	Non-Epistemic	1
29	Female	13	Non-Epistemic	1
29	Female	14	Non-Epistemic	0
29	Female	15	Non-Epistemic	0
29	Female	16	Non-Epistemic	1
29	Female	17	Non-Epistemic	1
29	Female	18	Non-Epistemic	1
29	Female	19	Non-Epistemic	1
29	Female	20	Non-Epistemic	1
29	Female	31	Non-Epistemic	1
29	Female	32	Non-Epistemic	0
29	Female	33	Non-Epistemic	0
29	Female	34	Non-Epistemic	1
29	Female	35	Non-Epistemic	0
29	Female	36	Non-Epistemic	0
29	Female	37	Non-Epistemic	0
29	Female	38	Non-Epistemic	0
29	Female	39	Non-Epistemic	1
29	Female	40	Non-Epistemic	0
29	Female	61	Epistemic	0
29	Female	62	Epistemic	0
29	Female	63	Epistemic	0
29	Female	64	Epistemic	0
29	Female	65	Epistemic	0
29	Female	66	Epistemic	0
29	Female	67	Epistemic	1
29	Female	68	Epistemic	1
29	Female	69	Epistemic	0
29	Female	70	Epistemic	1
29	Female	71	Epistemic	0
29	Female	72	Epistemic	0
29	Female	73	Epistemic	0
29	Female	74	Epistemic	0
29	Female	75	Epistemic	0
29	Female	76	Epistemic	0
29	Female	77	Epistemic	1
29	Female	78	Epistemic	0
29	Female	79	Epistemic	1
29	Female	80	Epistemic	0
30	Female	11	Non-Epistemic	0
30	Female	12	Non-Epistemic	1
30	Female	13	Non-Epistemic	1
30	Female	14	Non-Epistemic	0
30	Female	15	Non-Epistemic	0
30	Female	16	Non-Epistemic	1
30	Female	17	Non-Epistemic	1
30	Female	18	Non-Epistemic	0
30	Female	19	Non-Epistemic	0
30	Female	20	Non-Epistemic	1
30	Female	31	Non-Epistemic	1
30	Female	32	Non-Epistemic	0
30	Female	33	Non-Epistemic	1
30	Female	34	Non-Epistemic	1
30	Female	35	Non-Epistemic	1
30	Female	36	Non-Epistemic	0
30	Female	37	Non-Epistemic	1
30	Female	38	Non-Epistemic	0
30	Female	39	Non-Epistemic	0
30	Female	40	Non-Epistemic	0
30	Female	61	Epistemic	0
30	Female	62	Epistemic	1
30	Female	63	Epistemic	1
30	Female	64	Epistemic	1
30	Female	65	Epistemic	0
30	Female	66	Epistemic	0
30	Female	67	Epistemic	0
30	Female	68	Epistemic	0
30	Female	69	Epistemic	1
30	Female	70	Epistemic	1
30	Female	71	Epistemic	1
30	Female	72	Epistemic	0
30	Female	73	Epistemic	1
30	Female	74	Epistemic	1
30	Female	75	Epistemic	1
30	Female	76	Epistemic	1
30	Female	77	Epistemic	0
30	Female	78	Epistemic	0
30	Female	79	Epistemic	0
30	Female	80	Epistemic	1
31	Female	11	Non-Epistemic	1
31	Female	12	Non-Epistemic	1
31	Female	13	Non-Epistemic	1
31	Female	14	Non-Epistemic	1
31	Female	15	Non-Epistemic	1
31	Female	16	Non-Epistemic	1
31	Female	17	Non-Epistemic	1
31	Female	18	Non-Epistemic	1
31	Female	19	Non-Epistemic	1
31	Female	20	Non-Epistemic	1
31	Female	31	Non-Epistemic	1
31	Female	32	Non-Epistemic	0
31	Female	33	Non-Epistemic	1
31	Female	34	Non-Epistemic	1
31	Female	35	Non-Epistemic	1
31	Female	36	Non-Epistemic	0
31	Female	37	Non-Epistemic	1
31	Female	38	Non-Epistemic	0
31	Female	39	Non-Epistemic	1
31	Female	40	Non-Epistemic	1
31	Female	61	Epistemic	0
31	Female	62	Epistemic	1
31	Female	63	Epistemic	1
31	Female	64	Epistemic	1
31	Female	65	Epistemic	1
31	Female	66	Epistemic	1
31	Female	67	Epistemic	0
31	Female	68	Epistemic	1
31	Female	69	Epistemic	0
31	Female	70	Epistemic	1
31	Female	71	Epistemic	1
31	Female	72	Epistemic	1
31	Female	73	Epistemic	0
31	Female	74	Epistemic	1
31	Female	75	Epistemic	1
31	Female	76	Epistemic	1
31	Female	77	Epistemic	0
31	Female	78	Epistemic	1
31	Female	79	Epistemic	1
31	Female	80	Epistemic	0
32	Male	11	Non-Epistemic	0
32	Male	12	Non-Epistemic	0
32	Male	13	Non-Epistemic	1
32	Male	14	Non-Epistemic	0
32	Male	15	Non-Epistemic	0
32	Male	16	Non-Epistemic	1
32	Male	17	Non-Epistemic	1
32	Male	18	Non-Epistemic	0
32	Male	19	Non-Epistemic	1
32	Male	20	Non-Epistemic	1
32	Male	31	Non-Epistemic	0
32	Male	32	Non-Epistemic	0
32	Male	33	Non-Epistemic	0
32	Male	34	Non-Epistemic	1
32	Male	35	Non-Epistemic	1
32	Male	36	Non-Epistemic	0
32	Male	37	Non-Epistemic	1
32	Male	38	Non-Epistemic	0
32	Male	39	Non-Epistemic	1
32	Male	40	Non-Epistemic	1
32	Male	61	Epistemic	0
32	Male	62	Epistemic	1
32	Male	63	Epistemic	1
32	Male	64	Epistemic	1
32	Male	65	Epistemic	1
32	Male	66	Epistemic	0
32	Male	67	Epistemic	0
32	Male	68	Epistemic	1
32	Male	69	Epistemic	0
32	Male	70	Epistemic	0
32	Male	71	Epistemic	0
32	Male	72	Epistemic	0
32	Male	73	Epistemic	0
32	Male	74	Epistemic	1
32	Male	75	Epistemic	1
32	Male	76	Epistemic	1
32	Male	77	Epistemic	0
32	Male	78	Epistemic	1
32	Male	79	Epistemic	1
32	Male	80	Epistemic	1
33	Female	11	Non-Epistemic	1
33	Female	12	Non-Epistemic	1
33	Female	13	Non-Epistemic	1
33	Female	14	Non-Epistemic	0
33	Female	15	Non-Epistemic	0
33	Female	16	Non-Epistemic	1
33	Female	17	Non-Epistemic	1
33	Female	18	Non-Epistemic	1
33	Female	19	Non-Epistemic	1
33	Female	20	Non-Epistemic	1
33	Female	31	Non-Epistemic	1
33	Female	32	Non-Epistemic	0
33	Female	33	Non-Epistemic	0
33	Female	34	Non-Epistemic	0
33	Female	35	Non-Epistemic	1
33	Female	36	Non-Epistemic	0
33	Female	37	Non-Epistemic	1
33	Female	38	Non-Epistemic	0
33	Female	39	Non-Epistemic	0
33	Female	40	Non-Epistemic	0
33	Female	61	Epistemic	0
33	Female	62	Epistemic	1
33	Female	63	Epistemic	1
33	Female	64	Epistemic	0
33	Female	65	Epistemic	0
33	Female	66	Epistemic	0
33	Female	67	Epistemic	1
33	Female	68	Epistemic	0
33	Female	69	Epistemic	0
33	Female	70	Epistemic	1
33	Female	71	Epistemic	1
33	Female	72	Epistemic	1
33	Female	73	Epistemic	0
33	Female	74	Epistemic	0
33	Female	75	Epistemic	1
33	Female	76	Epistemic	1
33	Female	77	Epistemic	0
33	Female	78	Epistemic	1
33	Female	79	Epistemic	1
33	Female	80	Epistemic	1
34	Female	11	Non-Epistemic	0
34	Female	12	Non-Epistemic	0
34	Female	13	Non-Epistemic	1
34	Female	14	Non-Epistemic	0
34	Female	15	Non-Epistemic	0
34	Female	16	Non-Epistemic	1
34	Female	17	Non-Epistemic	1
34	Female	18	Non-Epistemic	0
34	Female	19	Non-Epistemic	1
34	Female	20	Non-Epistemic	1
34	Female	31	Non-Epistemic	1
34	Female	32	Non-Epistemic	0
34	Female	33	Non-Epistemic	1
34	Female	34	Non-Epistemic	1
34	Female	35	Non-Epistemic	0
34	Female	36	Non-Epistemic	0
34	Female	37	Non-Epistemic	1
34	Female	38	Non-Epistemic	0
34	Female	39	Non-Epistemic	0
34	Female	40	Non-Epistemic	0
34	Female	61	Epistemic	0
34	Female	62	Epistemic	1
34	Female	63	Epistemic	1
34	Female	64	Epistemic	1
34	Female	65	Epistemic	0
34	Female	66	Epistemic	0
34	Female	67	Epistemic	1
34	Female	68	Epistemic	1
34	Female	69	Epistemic	0
34	Female	70	Epistemic	1
34	Female	71	Epistemic	0
34	Female	72	Epistemic	0
34	Female	73	Epistemic	1
34	Female	74	Epistemic	0
34	Female	75	Epistemic	1
34	Female	76	Epistemic	1
34	Female	77	Epistemic	1
34	Female	78	Epistemic	1
34	Female	79	Epistemic	1
34	Female	80	Epistemic	0
35	Male	11	Non-Epistemic	0
35	Male	12	Non-Epistemic	0
35	Male	13	Non-Epistemic	0
35	Male	14	Non-Epistemic	0
35	Male	15	Non-Epistemic	0
35	Male	16	Non-Epistemic	0
35	Male	17	Non-Epistemic	0
35	Male	18	Non-Epistemic	0
35	Male	19	Non-Epistemic	0
35	Male	20	Non-Epistemic	0
35	Male	31	Non-Epistemic	0
35	Male	32	Non-Epistemic	0
35	Male	33	Non-Epistemic	0
35	Male	34	Non-Epistemic	0
35	Male	35	Non-Epistemic	0
35	Male	36	Non-Epistemic	0
35	Male	37	Non-Epistemic	0
35	Male	38	Non-Epistemic	0
35	Male	39	Non-Epistemic	0
35	Male	40	Non-Epistemic	0
35	Male	61	Epistemic	0
35	Male	62	Epistemic	0
35	Male	63	Epistemic	0
35	Male	64	Epistemic	0
35	Male	65	Epistemic	0
35	Male	66	Epistemic	0
35	Male	67	Epistemic	1
35	Male	68	Epistemic	0
35	Male	69	Epistemic	0
35	Male	70	Epistemic	1
35	Male	71	Epistemic	0
35	Male	72	Epistemic	0
35	Male	73	Epistemic	0
35	Male	74	Epistemic	0
35	Male	75	Epistemic	0
35	Male	76	Epistemic	1
35	Male	77	Epistemic	0
35	Male	78	Epistemic	1
35	Male	79	Epistemic	1
35	Male	80	Epistemic	0
36	Female	11	Non-Epistemic	1
36	Female	12	Non-Epistemic	1
36	Female	13	Non-Epistemic	1
36	Female	14	Non-Epistemic	0
36	Female	15	Non-Epistemic	1
36	Female	16	Non-Epistemic	1
36	Female	17	Non-Epistemic	1
36	Female	18	Non-Epistemic	0
36	Female	19	Non-Epistemic	1
36	Female	20	Non-Epistemic	1
36	Female	31	Non-Epistemic	0
36	Female	32	Non-Epistemic	0
36	Female	33	Non-Epistemic	0
36	Female	34	Non-Epistemic	1
36	Female	35	Non-Epistemic	0
36	Female	36	Non-Epistemic	0
36	Female	37	Non-Epistemic	1
36	Female	38	Non-Epistemic	0
36	Female	39	Non-Epistemic	1
36	Female	40	Non-Epistemic	1
36	Female	61	Epistemic	1
36	Female	62	Epistemic	1
36	Female	63	Epistemic	1
36	Female	64	Epistemic	1
36	Female	65	Epistemic	0
36	Female	66	Epistemic	0
36	Female	67	Epistemic	1
36	Female	68	Epistemic	1
36	Female	69	Epistemic	1
36	Female	70	Epistemic	0
36	Female	71	Epistemic	0
36	Female	72	Epistemic	0
36	Female	73	Epistemic	0
36	Female	74	Epistemic	0
36	Female	75	Epistemic	1
36	Female	76	Epistemic	1
36	Female	77	Epistemic	0
36	Female	78	Epistemic	1
36	Female	79	Epistemic	1
36	Female	80	Epistemic	0
37	Male	11	Non-Epistemic	1
37	Male	12	Non-Epistemic	1
37	Male	13	Non-Epistemic	1
37	Male	14	Non-Epistemic	0
37	Male	15	Non-Epistemic	0
37	Male	16	Non-Epistemic	1
37	Male	17	Non-Epistemic	1
37	Male	18	Non-Epistemic	1
37	Male	19	Non-Epistemic	1
37	Male	20	Non-Epistemic	1
37	Male	31	Non-Epistemic	0
37	Male	32	Non-Epistemic	0
37	Male	33	Non-Epistemic	0
37	Male	34	Non-Epistemic	1
37	Male	35	Non-Epistemic	1
37	Male	36	Non-Epistemic	1
37	Male	37	Non-Epistemic	1
37	Male	38	Non-Epistemic	0
37	Male	39	Non-Epistemic	0
37	Male	40	Non-Epistemic	1
37	Male	61	Epistemic	0
37	Male	62	Epistemic	0
37	Male	63	Epistemic	0
37	Male	64	Epistemic	1
37	Male	65	Epistemic	1
37	Male	66	Epistemic	0
37	Male	67	Epistemic	0
37	Male	68	Epistemic	0
37	Male	69	Epistemic	0
37	Male	70	Epistemic	1
37	Male	71	Epistemic	1
37	Male	72	Epistemic	0
37	Male	73	Epistemic	1
37	Male	74	Epistemic	1
37	Male	75	Epistemic	1
37	Male	76	Epistemic	1
37	Male	77	Epistemic	1
37	Male	78	Epistemic	1
37	Male	79	Epistemic	1
37	Male	80	Epistemic	0
38	Male	11	Non-Epistemic	1
38	Male	12	Non-Epistemic	0
38	Male	13	Non-Epistemic	1
38	Male	14	Non-Epistemic	0
38	Male	15	Non-Epistemic	0
38	Male	16	Non-Epistemic	1
38	Male	17	Non-Epistemic	1
38	Male	18	Non-Epistemic	0
38	Male	19	Non-Epistemic	1
38	Male	20	Non-Epistemic	1
38	Male	31	Non-Epistemic	1
38	Male	32	Non-Epistemic	1
38	Male	33	Non-Epistemic	0
38	Male	34	Non-Epistemic	1
38	Male	35	Non-Epistemic	1
38	Male	36	Non-Epistemic	1
38	Male	37	Non-Epistemic	1
38	Male	38	Non-Epistemic	0
38	Male	39	Non-Epistemic	0
38	Male	40	Non-Epistemic	1
38	Male	61	Epistemic	0
38	Male	62	Epistemic	1
38	Male	63	Epistemic	1
38	Male	64	Epistemic	1
38	Male	65	Epistemic	0
38	Male	66	Epistemic	1
38	Male	67	Epistemic	1
38	Male	68	Epistemic	1
38	Male	69	Epistemic	1
38	Male	70	Epistemic	1
38	Male	71	Epistemic	0
38	Male	72	Epistemic	0
38	Male	73	Epistemic	1
38	Male	74	Epistemic	1
38	Male	75	Epistemic	1
38	Male	76	Epistemic	1
38	Male	77	Epistemic	1
38	Male	78	Epistemic	0
38	Male	79	Epistemic	0
38	Male	80	Epistemic	0
39	Male	11	Non-Epistemic	0
39	Male	12	Non-Epistemic	0
39	Male	13	Non-Epistemic	0
39	Male	14	Non-Epistemic	0
39	Male	15	Non-Epistemic	0
39	Male	16	Non-Epistemic	1
39	Male	17	Non-Epistemic	1
39	Male	18	Non-Epistemic	0
39	Male	19	Non-Epistemic	0
39	Male	20	Non-Epistemic	1
39	Male	31	Non-Epistemic	0
39	Male	32	Non-Epistemic	0
39	Male	33	Non-Epistemic	1
39	Male	34	Non-Epistemic	0
39	Male	35	Non-Epistemic	0
39	Male	36	Non-Epistemic	0
39	Male	37	Non-Epistemic	1
39	Male	38	Non-Epistemic	0
39	Male	39	Non-Epistemic	0
39	Male	40	Non-Epistemic	0
39	Male	61	Epistemic	0
39	Male	62	Epistemic	1
39	Male	63	Epistemic	1
39	Male	64	Epistemic	1
39	Male	65	Epistemic	0
39	Male	66	Epistemic	1
39	Male	67	Epistemic	0
39	Male	68	Epistemic	0
39	Male	69	Epistemic	0
39	Male	70	Epistemic	1
39	Male	71	Epistemic	0
39	Male	72	Epistemic	0
39	Male	73	Epistemic	0
39	Male	74	Epistemic	1
39	Male	75	Epistemic	1
39	Male	76	Epistemic	1
39	Male	77	Epistemic	0
39	Male	78	Epistemic	1
39	Male	79	Epistemic	0
39	Male	80	Epistemic	0
40	Male	11	Non-Epistemic	0
40	Male	12	Non-Epistemic	0
40	Male	13	Non-Epistemic	1
40	Male	14	Non-Epistemic	0
40	Male	15	Non-Epistemic	0
40	Male	16	Non-Epistemic	1
40	Male	17	Non-Epistemic	1
40	Male	18	Non-Epistemic	0
40	Male	19	Non-Epistemic	0
40	Male	20	Non-Epistemic	1
40	Male	31	Non-Epistemic	1
40	Male	32	Non-Epistemic	0
40	Male	33	Non-Epistemic	1
40	Male	34	Non-Epistemic	1
40	Male	35	Non-Epistemic	1
40	Male	36	Non-Epistemic	1
40	Male	37	Non-Epistemic	0
40	Male	38	Non-Epistemic	0
40	Male	39	Non-Epistemic	0
40	Male	40	Non-Epistemic	1
40	Male	61	Epistemic	0
40	Male	62	Epistemic	1
40	Male	63	Epistemic	1
40	Male	64	Epistemic	0
40	Male	65	Epistemic	1
40	Male	66	Epistemic	0
40	Male	67	Epistemic	0
40	Male	68	Epistemic	0
40	Male	69	Epistemic	1
40	Male	70	Epistemic	1
40	Male	71	Epistemic	0
40	Male	72	Epistemic	1
40	Male	73	Epistemic	0
40	Male	74	Epistemic	1
40	Male	75	Epistemic	1
40	Male	76	Epistemic	0
40	Male	77	Epistemic	0
40	Male	78	Epistemic	1
40	Male	79	Epistemic	0
40	Male	80	Epistemic	1
41	Male	11	Non-Epistemic	1
41	Male	12	Non-Epistemic	1
41	Male	13	Non-Epistemic	1
41	Male	14	Non-Epistemic	0
41	Male	15	Non-Epistemic	0
41	Male	16	Non-Epistemic	1
41	Male	17	Non-Epistemic	1
41	Male	18	Non-Epistemic	1
41	Male	19	Non-Epistemic	1
41	Male	20	Non-Epistemic	1
41	Male	31	Non-Epistemic	0
41	Male	32	Non-Epistemic	1
41	Male	33	Non-Epistemic	0
41	Male	34	Non-Epistemic	0
41	Male	35	Non-Epistemic	0
41	Male	36	Non-Epistemic	0
41	Male	37	Non-Epistemic	0
41	Male	38	Non-Epistemic	0
41	Male	39	Non-Epistemic	1
41	Male	40	Non-Epistemic	0
41	Male	61	Epistemic	1
41	Male	62	Epistemic	1
41	Male	63	Epistemic	1
41	Male	64	Epistemic	1
41	Male	65	Epistemic	1
41	Male	66	Epistemic	1
41	Male	67	Epistemic	1
41	Male	68	Epistemic	0
41	Male	69	Epistemic	0
41	Male	70	Epistemic	1
41	Male	71	Epistemic	1
41	Male	72	Epistemic	1
41	Male	73	Epistemic	1
41	Male	74	Epistemic	1
41	Male	75	Epistemic	1
41	Male	76	Epistemic	1
41	Male	77	Epistemic	1
41	Male	78	Epistemic	1
41	Male	79	Epistemic	1
41	Male	80	Epistemic	1
42	Male	11	Non-Epistemic	0
42	Male	12	Non-Epistemic	1
42	Male	13	Non-Epistemic	1
42	Male	14	Non-Epistemic	1
42	Male	15	Non-Epistemic	1
42	Male	16	Non-Epistemic	1
42	Male	17	Non-Epistemic	1
42	Male	18	Non-Epistemic	1
42	Male	19	Non-Epistemic	1
42	Male	20	Non-Epistemic	1
42	Male	31	Non-Epistemic	1
42	Male	32	Non-Epistemic	1
42	Male	33	Non-Epistemic	1
42	Male	34	Non-Epistemic	1
42	Male	35	Non-Epistemic	1
42	Male	36	Non-Epistemic	0
42	Male	37	Non-Epistemic	1
42	Male	38	Non-Epistemic	0
42	Male	39	Non-Epistemic	1
42	Male	40	Non-Epistemic	1
42	Male	61	Epistemic	0
42	Male	62	Epistemic	1
42	Male	63	Epistemic	1
42	Male	64	Epistemic	1
42	Male	65	Epistemic	1
42	Male	66	Epistemic	1
42	Male	67	Epistemic	1
42	Male	68	Epistemic	1
42	Male	69	Epistemic	1
42	Male	70	Epistemic	1
42	Male	71	Epistemic	1
42	Male	72	Epistemic	1
42	Male	73	Epistemic	0
42	Male	74	Epistemic	1
42	Male	75	Epistemic	1
42	Male	76	Epistemic	1
42	Male	77	Epistemic	1
42	Male	78	Epistemic	1
42	Male	79	Epistemic	1
42	Male	80	Epistemic	1
43	Female	11	Non-Epistemic	0
43	Female	12	Non-Epistemic	0
43	Female	13	Non-Epistemic	1
43	Female	14	Non-Epistemic	1
43	Female	15	Non-Epistemic	0
43	Female	16	Non-Epistemic	1
43	Female	17	Non-Epistemic	1
43	Female	18	Non-Epistemic	1
43	Female	19	Non-Epistemic	0
43	Female	20	Non-Epistemic	1
43	Female	31	Non-Epistemic	1
43	Female	32	Non-Epistemic	0
43	Female	33	Non-Epistemic	0
43	Female	34	Non-Epistemic	0
43	Female	35	Non-Epistemic	1
43	Female	36	Non-Epistemic	0
43	Female	37	Non-Epistemic	1
43	Female	38	Non-Epistemic	0
43	Female	39	Non-Epistemic	0
43	Female	40	Non-Epistemic	1
43	Female	61	Epistemic	0
43	Female	62	Epistemic	1
43	Female	63	Epistemic	1
43	Female	64	Epistemic	1
43	Female	65	Epistemic	0
43	Female	66	Epistemic	0
43	Female	67	Epistemic	1
43	Female	68	Epistemic	1
43	Female	69	Epistemic	1
43	Female	70	Epistemic	0
43	Female	71	Epistemic	0
43	Female	72	Epistemic	0
43	Female	73	Epistemic	0
43	Female	74	Epistemic	1
43	Female	75	Epistemic	1
43	Female	76	Epistemic	1
43	Female	77	Epistemic	0
43	Female	78	Epistemic	1
43	Female	79	Epistemic	1
43	Female	80	Epistemic	0
44	Female	11	Non-Epistemic	0
44	Female	12	Non-Epistemic	1
44	Female	13	Non-Epistemic	1
44	Female	14	Non-Epistemic	0
44	Female	15	Non-Epistemic	0
44	Female	16	Non-Epistemic	1
44	Female	17	Non-Epistemic	1
44	Female	18	Non-Epistemic	1
44	Female	19	Non-Epistemic	0
44	Female	20	Non-Epistemic	1
44	Female	31	Non-Epistemic	1
44	Female	32	Non-Epistemic	0
44	Female	33	Non-Epistemic	1
44	Female	34	Non-Epistemic	1
44	Female	35	Non-Epistemic	1
44	Female	36	Non-Epistemic	0
44	Female	37	Non-Epistemic	1
44	Female	38	Non-Epistemic	0
44	Female	39	Non-Epistemic	1
44	Female	40	Non-Epistemic	1
44	Female	61	Epistemic	0
44	Female	62	Epistemic	1
44	Female	63	Epistemic	1
44	Female	64	Epistemic	1
44	Female	65	Epistemic	0
44	Female	66	Epistemic	1
44	Female	67	Epistemic	1
44	Female	68	Epistemic	1
44	Female	69	Epistemic	0
44	Female	70	Epistemic	1
44	Female	71	Epistemic	1
44	Female	72	Epistemic	1
44	Female	73	Epistemic	0
44	Female	74	Epistemic	1
44	Female	75	Epistemic	1
44	Female	76	Epistemic	1
44	Female	77	Epistemic	0
44	Female	78	Epistemic	1
44	Female	79	Epistemic	1
44	Female	80	Epistemic	0
45	Male	11	Non-Epistemic	0
45	Male	12	Non-Epistemic	1
45	Male	13	Non-Epistemic	1
45	Male	14	Non-Epistemic	0
45	Male	15	Non-Epistemic	0
45	Male	16	Non-Epistemic	1
45	Male	17	Non-Epistemic	1
45	Male	18	Non-Epistemic	0
45	Male	19	Non-Epistemic	1
45	Male	20	Non-Epistemic	1
45	Male	31	Non-Epistemic	1
45	Male	32	Non-Epistemic	1
45	Male	33	Non-Epistemic	1
45	Male	34	Non-Epistemic	1
45	Male	35	Non-Epistemic	1
45	Male	36	Non-Epistemic	1
45	Male	37	Non-Epistemic	1
45	Male	38	Non-Epistemic	1
45	Male	39	Non-Epistemic	1
45	Male	40	Non-Epistemic	1
45	Male	61	Epistemic	0
45	Male	62	Epistemic	1
45	Male	63	Epistemic	1
45	Male	64	Epistemic	1
45	Male	65	Epistemic	1
45	Male	66	Epistemic	1
45	Male	67	Epistemic	1
45	Male	68	Epistemic	1
45	Male	69	Epistemic	1
45	Male	70	Epistemic	1
45	Male	71	Epistemic	1
45	Male	72	Epistemic	1
45	Male	73	Epistemic	1
45	Male	74	Epistemic	1
45	Male	75	Epistemic	1
45	Male	76	Epistemic	1
45	Male	77	Epistemic	1
45	Male	78	Epistemic	1
45	Male	79	Epistemic	1
45	Male	80	Epistemic	1
46	Male	11	Non-Epistemic	1
46	Male	12	Non-Epistemic	1
46	Male	13	Non-Epistemic	1
46	Male	14	Non-Epistemic	1
46	Male	15	Non-Epistemic	1
46	Male	16	Non-Epistemic	1
46	Male	17	Non-Epistemic	1
46	Male	18	Non-Epistemic	0
46	Male	19	Non-Epistemic	0
46	Male	20	Non-Epistemic	1
46	Male	31	Non-Epistemic	1
46	Male	32	Non-Epistemic	0
46	Male	33	Non-Epistemic	1
46	Male	34	Non-Epistemic	1
46	Male	35	Non-Epistemic	1
46	Male	36	Non-Epistemic	0
46	Male	37	Non-Epistemic	1
46	Male	38	Non-Epistemic	0
46	Male	39	Non-Epistemic	1
46	Male	40	Non-Epistemic	1
46	Male	61	Epistemic	1
46	Male	62	Epistemic	1
46	Male	63	Epistemic	1
46	Male	64	Epistemic	1
46	Male	65	Epistemic	1
46	Male	66	Epistemic	1
46	Male	67	Epistemic	1
46	Male	68	Epistemic	1
46	Male	69	Epistemic	1
46	Male	70	Epistemic	1
46	Male	71	Epistemic	1
46	Male	72	Epistemic	0
46	Male	73	Epistemic	0
46	Male	74	Epistemic	1
46	Male	75	Epistemic	1
46	Male	76	Epistemic	1
46	Male	77	Epistemic	0
46	Male	78	Epistemic	1
46	Male	79	Epistemic	1
46	Male	80	Epistemic	0
47	Male	11	Non-Epistemic	0
47	Male	12	Non-Epistemic	0
47	Male	13	Non-Epistemic	1
47	Male	14	Non-Epistemic	0
47	Male	15	Non-Epistemic	0
47	Male	16	Non-Epistemic	1
47	Male	17	Non-Epistemic	1
47	Male	18	Non-Epistemic	0
47	Male	19	Non-Epistemic	0
47	Male	20	Non-Epistemic	1
47	Male	31	Non-Epistemic	1
47	Male	32	Non-Epistemic	0
47	Male	33	Non-Epistemic	1
47	Male	34	Non-Epistemic	1
47	Male	35	Non-Epistemic	1
47	Male	36	Non-Epistemic	1
47	Male	37	Non-Epistemic	1
47	Male	38	Non-Epistemic	0
47	Male	39	Non-Epistemic	0
47	Male	40	Non-Epistemic	1
47	Male	61	Epistemic	1
47	Male	62	Epistemic	1
47	Male	63	Epistemic	1
47	Male	64	Epistemic	1
47	Male	65	Epistemic	0
47	Male	66	Epistemic	1
47	Male	67	Epistemic	1
47	Male	68	Epistemic	0
47	Male	69	Epistemic	1
47	Male	70	Epistemic	1
47	Male	71	Epistemic	1
47	Male	72	Epistemic	1
47	Male	73	Epistemic	0
47	Male	74	Epistemic	1
47	Male	75	Epistemic	1
47	Male	76	Epistemic	0
47	Male	77	Epistemic	0
47	Male	78	Epistemic	1
47	Male	79	Epistemic	0
47	Male	80	Epistemic	1
48	Male	11	Non-Epistemic	0
48	Male	12	Non-Epistemic	1
48	Male	13	Non-Epistemic	1
48	Male	14	Non-Epistemic	0
48	Male	15	Non-Epistemic	0
48	Male	16	Non-Epistemic	1
48	Male	17	Non-Epistemic	1
48	Male	18	Non-Epistemic	0
48	Male	19	Non-Epistemic	0
48	Male	20	Non-Epistemic	1
48	Male	31	Non-Epistemic	1
48	Male	32	Non-Epistemic	0
48	Male	33	Non-Epistemic	1
48	Male	34	Non-Epistemic	1
48	Male	35	Non-Epistemic	1
48	Male	36	Non-Epistemic	0
48	Male	37	Non-Epistemic	1
48	Male	38	Non-Epistemic	0
48	Male	39	Non-Epistemic	1
48	Male	40	Non-Epistemic	1
48	Male	61	Epistemic	0
48	Male	62	Epistemic	1
48	Male	63	Epistemic	1
48	Male	64	Epistemic	0
48	Male	65	Epistemic	1
48	Male	66	Epistemic	1
48	Male	67	Epistemic	1
48	Male	68	Epistemic	0
48	Male	69	Epistemic	1
48	Male	70	Epistemic	1
48	Male	71	Epistemic	1
48	Male	72	Epistemic	0
48	Male	73	Epistemic	0
48	Male	74	Epistemic	1
48	Male	75	Epistemic	1
48	Male	76	Epistemic	1
48	Male	77	Epistemic	0
48	Male	78	Epistemic	0
48	Male	79	Epistemic	0
48	Male	80	Epistemic	0
49	Male	11	Non-Epistemic	0
49	Male	12	Non-Epistemic	1
49	Male	13	Non-Epistemic	0
49	Male	14	Non-Epistemic	0
49	Male	15	Non-Epistemic	0
49	Male	16	Non-Epistemic	0
49	Male	17	Non-Epistemic	1
49	Male	18	Non-Epistemic	0
49	Male	19	Non-Epistemic	1
49	Male	20	Non-Epistemic	1
49	Male	31	Non-Epistemic	0
49	Male	32	Non-Epistemic	0
49	Male	33	Non-Epistemic	0
49	Male	34	Non-Epistemic	0
49	Male	35	Non-Epistemic	0
49	Male	36	Non-Epistemic	0
49	Male	37	Non-Epistemic	0
49	Male	38	Non-Epistemic	0
49	Male	39	Non-Epistemic	0
49	Male	40	Non-Epistemic	1
49	Male	61	Epistemic	0
49	Male	62	Epistemic	0
49	Male	63	Epistemic	0
49	Male	64	Epistemic	1
49	Male	65	Epistemic	0
49	Male	66	Epistemic	1
49	Male	67	Epistemic	1
49	Male	68	Epistemic	0
49	Male	69	Epistemic	0
49	Male	70	Epistemic	0
49	Male	71	Epistemic	0
49	Male	72	Epistemic	0
49	Male	73	Epistemic	0
49	Male	74	Epistemic	0
49	Male	75	Epistemic	1
49	Male	76	Epistemic	1
49	Male	77	Epistemic	0
49	Male	78	Epistemic	0
49	Male	79	Epistemic	0
49	Male	80	Epistemic	0
50	Male	11	Non-Epistemic	1
50	Male	12	Non-Epistemic	0
50	Male	13	Non-Epistemic	1
50	Male	14	Non-Epistemic	0
50	Male	15	Non-Epistemic	0
50	Male	16	Non-Epistemic	1
50	Male	17	Non-Epistemic	1
50	Male	18	Non-Epistemic	1
50	Male	19	Non-Epistemic	0
50	Male	20	Non-Epistemic	1
50	Male	31	Non-Epistemic	0
50	Male	32	Non-Epistemic	0
50	Male	33	Non-Epistemic	1
50	Male	34	Non-Epistemic	0
50	Male	35	Non-Epistemic	1
50	Male	36	Non-Epistemic	0
50	Male	37	Non-Epistemic	1
50	Male	38	Non-Epistemic	0
50	Male	39	Non-Epistemic	1
50	Male	40	Non-Epistemic	1
50	Male	61	Epistemic	1
50	Male	62	Epistemic	1
50	Male	63	Epistemic	1
50	Male	64	Epistemic	0
50	Male	65	Epistemic	0
50	Male	66	Epistemic	0
50	Male	67	Epistemic	1
50	Male	68	Epistemic	1
50	Male	69	Epistemic	1
50	Male	70	Epistemic	1
50	Male	71	Epistemic	0
50	Male	72	Epistemic	1
50	Male	73	Epistemic	1
50	Male	74	Epistemic	1
50	Male	75	Epistemic	0
50	Male	76	Epistemic	1
50	Male	77	Epistemic	0
50	Male	78	Epistemic	1
50	Male	79	Epistemic	1
50	Male	80	Epistemic	1
51	Female	11	Non-Epistemic	0
51	Female	12	Non-Epistemic	1
51	Female	13	Non-Epistemic	1
51	Female	14	Non-Epistemic	1
51	Female	15	Non-Epistemic	1
51	Female	16	Non-Epistemic	1
51	Female	17	Non-Epistemic	0
51	Female	18	Non-Epistemic	1
51	Female	19	Non-Epistemic	0
51	Female	20	Non-Epistemic	1
51	Female	31	Non-Epistemic	1
51	Female	32	Non-Epistemic	1
51	Female	33	Non-Epistemic	1
51	Female	34	Non-Epistemic	1
51	Female	35	Non-Epistemic	1
51	Female	36	Non-Epistemic	1
51	Female	37	Non-Epistemic	1
51	Female	38	Non-Epistemic	1
51	Female	39	Non-Epistemic	1
51	Female	40	Non-Epistemic	1
51	Female	61	Epistemic	1
51	Female	62	Epistemic	1
51	Female	63	Epistemic	1
51	Female	64	Epistemic	1
51	Female	65	Epistemic	1
51	Female	66	Epistemic	1
51	Female	67	Epistemic	0
51	Female	68	Epistemic	1
51	Female	69	Epistemic	1
51	Female	70	Epistemic	1
51	Female	71	Epistemic	1
51	Female	72	Epistemic	1
51	Female	73	Epistemic	1
51	Female	74	Epistemic	1
51	Female	75	Epistemic	1
51	Female	76	Epistemic	1
51	Female	77	Epistemic	1
51	Female	78	Epistemic	1
51	Female	79	Epistemic	1
51	Female	80	Epistemic	0
52	Female	11	Non-Epistemic	0
52	Female	12	Non-Epistemic	0
52	Female	13	Non-Epistemic	1
52	Female	14	Non-Epistemic	0
52	Female	15	Non-Epistemic	0
52	Female	16	Non-Epistemic	1
52	Female	17	Non-Epistemic	1
52	Female	18	Non-Epistemic	1
52	Female	19	Non-Epistemic	1
52	Female	20	Non-Epistemic	1
52	Female	31	Non-Epistemic	0
52	Female	32	Non-Epistemic	0
52	Female	33	Non-Epistemic	1
52	Female	34	Non-Epistemic	1
52	Female	35	Non-Epistemic	1
52	Female	36	Non-Epistemic	0
52	Female	37	Non-Epistemic	1
52	Female	38	Non-Epistemic	0
52	Female	39	Non-Epistemic	1
52	Female	40	Non-Epistemic	1
52	Female	61	Epistemic	0
52	Female	62	Epistemic	1
52	Female	63	Epistemic	1
52	Female	64	Epistemic	0
52	Female	65	Epistemic	0
52	Female	66	Epistemic	0
52	Female	67	Epistemic	1
52	Female	68	Epistemic	0
52	Female	69	Epistemic	1
52	Female	70	Epistemic	1
52	Female	71	Epistemic	1
52	Female	72	Epistemic	0
52	Female	73	Epistemic	0
52	Female	74	Epistemic	0
52	Female	75	Epistemic	1
52	Female	76	Epistemic	1
52	Female	77	Epistemic	0
52	Female	78	Epistemic	1
52	Female	79	Epistemic	1
52	Female	80	Epistemic	0
53	Male	11	Non-Epistemic	1
53	Male	12	Non-Epistemic	1
53	Male	13	Non-Epistemic	1
53	Male	14	Non-Epistemic	0
53	Male	15	Non-Epistemic	1
53	Male	16	Non-Epistemic	1
53	Male	17	Non-Epistemic	1
53	Male	18	Non-Epistemic	0
53	Male	19	Non-Epistemic	0
53	Male	20	Non-Epistemic	1
53	Male	31	Non-Epistemic	1
53	Male	32	Non-Epistemic	0
53	Male	33	Non-Epistemic	1
53	Male	34	Non-Epistemic	1
53	Male	35	Non-Epistemic	1
53	Male	36	Non-Epistemic	0
53	Male	37	Non-Epistemic	1
53	Male	38	Non-Epistemic	0
53	Male	39	Non-Epistemic	0
53	Male	40	Non-Epistemic	1
53	Male	61	Epistemic	0
53	Male	62	Epistemic	1
53	Male	63	Epistemic	1
53	Male	64	Epistemic	1
53	Male	65	Epistemic	0
53	Male	66	Epistemic	0
53	Male	67	Epistemic	1
53	Male	68	Epistemic	1
53	Male	69	Epistemic	1
53	Male	70	Epistemic	1
53	Male	71	Epistemic	1
53	Male	72	Epistemic	1
53	Male	73	Epistemic	0
53	Male	74	Epistemic	1
53	Male	75	Epistemic	1
53	Male	76	Epistemic	1
53	Male	77	Epistemic	1
53	Male	78	Epistemic	1
53	Male	79	Epistemic	1
[truncated: 7,201 more rows]

## Sheet: Experiment 3
Population	subject	gender	trait	item	response
prolific	1	Male	NonEpistemic	1	0
prolific	1	Male	NonEpistemic	2	0
prolific	1	Male	NonEpistemic	3	0
prolific	1	Male	NonEpistemic	4	0
prolific	1	Male	NonEpistemic	5	0
prolific	1	Male	NonEpistemic	6	0
prolific	1	Male	NonEpistemic	7	0
prolific	1	Male	NonEpistemic	8	0
prolific	1	Male	NonEpistemic	9	0
prolific	1	Male	NonEpistemic	10	0
prolific	1	Male	NonEpistemic	11	0
prolific	1	Male	NonEpistemic	12	0
prolific	1	Male	NonEpistemic	13	0
prolific	1	Male	NonEpistemic	14	0
prolific	1	Male	NonEpistemic	15	0
prolific	1	Male	NonEpistemic	16	0
prolific	1	Male	NonEpistemic	17	0
prolific	1	Male	NonEpistemic	18	0
prolific	1	Male	NonEpistemic	19	0
prolific	1	Male	NonEpistemic	20	0
prolific	1	Male	NonEpistemic	21	1
prolific	1	Male	NonEpistemic	22	0
prolific	1	Male	NonEpistemic	23	1
prolific	1	Male	NonEpistemic	24	0
prolific	1	Male	NonEpistemic	25	1
prolific	1	Male	NonEpistemic	26	1
prolific	1	Male	NonEpistemic	27	1
prolific	1	Male	NonEpistemic	28	1
prolific	1	Male	NonEpistemic	29	1
prolific	1	Male	NonEpistemic	30	1
prolific	1	Male	NonEpistemic	31	0
prolific	1	Male	NonEpistemic	32	1
prolific	1	Male	NonEpistemic	33	0
prolific	1	Male	NonEpistemic	34	1
prolific	1	Male	NonEpistemic	35	1
prolific	1	Male	NonEpistemic	36	1
prolific	1	Male	NonEpistemic	37	1
prolific	1	Male	NonEpistemic	38	1
prolific	1	Male	NonEpistemic	39	0
prolific	1	Male	NonEpistemic	40	0
prolific	1	Male	Epistemic	41	0
prolific	1	Male	Epistemic	42	0
prolific	1	Male	Epistemic	43	0
prolific	1	Male	Epistemic	44	0
prolific	1	Male	Epistemic	45	0
prolific	1	Male	Epistemic	46	0
prolific	1	Male	Epistemic	47	0
prolific	1	Male	Epistemic	48	0
prolific	1	Male	Epistemic	49	0
prolific	1	Male	Epistemic	50	0
prolific	1	Male	Epistemic	51	0
prolific	1	Male	Epistemic	52	0
prolific	1	Male	Epistemic	53	0
prolific	1	Male	Epistemic	54	0
prolific	1	Male	Epistemic	55	0
prolific	1	Male	Epistemic	56	0
prolific	1	Male	Epistemic	57	0
prolific	1	Male	Epistemic	58	0
prolific	1	Male	Epistemic	59	0
prolific	1	Male	Epistemic	60	0
prolific	1	Male	Epistemic	61	0
prolific	1	Male	Epistemic	62	0
prolific	1	Male	Epistemic	63	0
prolific	1	Male	Epistemic	64	0
prolific	1	Male	Epistemic	65	0
prolific	1	Male	Epistemic	66	0
prolific	1	Male	Epistemic	67	0
prolific	1	Male	Epistemic	68	0
prolific	1	Male	Epistemic	69	0
prolific	1	Male	Epistemic	70	0
prolific	1	Male	Epistemic	71	0
prolific	1	Male	Epistemic	72	0
prolific	1	Male	Epistemic	73	0
prolific	1	Male	Epistemic	74	0
prolific	1	Male	Epistemic	75	0
prolific	1	Male	Epistemic	76	0
prolific	1	Male	Epistemic	77	0
prolific	1	Male	Epistemic	78	0
prolific	1	Male	Epistemic	79	0
prolific	1	Male	Epistemic	80	0
prolific	3	Male	NonEpistemic	1	1
prolific	3	Male	NonEpistemic	2	0
prolific	3	Male	NonEpistemic	3	0
prolific	3	Male	NonEpistemic	4	1
prolific	3	Male	NonEpistemic	5	1
prolific	3	Male	NonEpistemic	6	1
prolific	3	Male	NonEpistemic	7	1
prolific	3	Male	NonEpistemic	8	1
prolific	3	Male	NonEpistemic	9	1
prolific	3	Male	NonEpistemic	10	1
prolific	3	Male	NonEpistemic	11	0
prolific	3	Male	NonEpistemic	12	1
prolific	3	Male	NonEpistemic	13	0
prolific	3	Male	NonEpistemic	14	1
prolific	3	Male	NonEpistemic	15	1
prolific	3	Male	NonEpistemic	16	1
prolific	3	Male	NonEpistemic	17	0
prolific	3	Male	NonEpistemic	18	1
prolific	3	Male	NonEpistemic	19	1
prolific	3	Male	NonEpistemic	20	1
prolific	3	Male	NonEpistemic	21	1
prolific	3	Male	NonEpistemic	22	1
prolific	3	Male	NonEpistemic	23	0
prolific	3	Male	NonEpistemic	24	1
prolific	3	Male	NonEpistemic	25	1
prolific	3	Male	NonEpistemic	26	1
prolific	3	Male	NonEpistemic	27	1
prolific	3	Male	NonEpistemic	28	1
prolific	3	Male	NonEpistemic	29	1
prolific	3	Male	NonEpistemic	30	1
prolific	3	Male	NonEpistemic	31	1
prolific	3	Male	NonEpistemic	32	1
prolific	3	Male	NonEpistemic	33	0
prolific	3	Male	NonEpistemic	34	1
prolific	3	Male	NonEpistemic	35	1
prolific	3	Male	NonEpistemic	36	1
prolific	3	Male	NonEpistemic	37	1
prolific	3	Male	NonEpistemic	38	1
prolific	3	Male	NonEpistemic	39	0
prolific	3	Male	NonEpistemic	40	0
prolific	3	Male	Epistemic	41	1
prolific	3	Male	Epistemic	42	1
prolific	3	Male	Epistemic	43	1
prolific	3	Male	Epistemic	44	0
prolific	3	Male	Epistemic	45	0
prolific	3	Male	Epistemic	46	0
prolific	3	Male	Epistemic	47	0
prolific	3	Male	Epistemic	48	0
prolific	3	Male	Epistemic	49	1
prolific	3	Male	Epistemic	50	1
prolific	3	Male	Epistemic	51	0
prolific	3	Male	Epistemic	52	0
prolific	3	Male	Epistemic	53	0
prolific	3	Male	Epistemic	54	1
prolific	3	Male	Epistemic	55	1
prolific	3	Male	Epistemic	56	1
prolific	3	Male	Epistemic	57	1
prolific	3	Male	Epistemic	58	0
prolific	3	Male	Epistemic	59	1
prolific	3	Male	Epistemic	60	1
prolific	3	Male	Epistemic	61	0
prolific	3	Male	Epistemic	62	0
prolific	3	Male	Epistemic	63	0
prolific	3	Male	Epistemic	64	0
prolific	3	Male	Epistemic	65	1
prolific	3	Male	Epistemic	66	1
prolific	3	Male	Epistemic	67	1
prolific	3	Male	Epistemic	68	1
prolific	3	Male	Epistemic	69	0
prolific	3	Male	Epistemic	70	0
prolific	3	Male	Epistemic	71	0
prolific	3	Male	Epistemic	72	0
prolific	3	Male	Epistemic	73	0
prolific	3	Male	Epistemic	74	1
prolific	3	Male	Epistemic	75	1
prolific	3	Male	Epistemic	76	1
prolific	3	Male	Epistemic	77	0
prolific	3	Male	Epistemic	78	1
prolific	3	Male	Epistemic	79	1
prolific	3	Male	Epistemic	80	0
prolific	4	Female	NonEpistemic	1	1
prolific	4	Female	NonEpistemic	2	0
prolific	4	Female	NonEpistemic	3	0
prolific	4	Female	NonEpistemic	4	0
prolific	4	Female	NonEpistemic	5	0
prolific	4	Female	NonEpistemic	6	1
prolific	4	Female	NonEpistemic	7	0
prolific	4	Female	NonEpistemic	8	1
prolific	4	Female	NonEpistemic	9	0
prolific	4	Female	NonEpistemic	10	1
prolific	4	Female	NonEpistemic	11	0
prolific	4	Female	NonEpistemic	12	0
prolific	4	Female	NonEpistemic	13	1
prolific	4	Female	NonEpistemic	14	0
prolific	4	Female	NonEpistemic	15	0
prolific	4	Female	NonEpistemic	16	1
prolific	4	Female	NonEpistemic	17	0
prolific	4	Female	NonEpistemic	18	1
prolific	4	Female	NonEpistemic	19	0
prolific	4	Female	NonEpistemic	20	0
prolific	4	Female	NonEpistemic	21	1
prolific	4	Female	NonEpistemic	22	1
prolific	4	Female	NonEpistemic	23	1
prolific	4	Female	NonEpistemic	24	1
prolific	4	Female	NonEpistemic	25	1
prolific	4	Female	NonEpistemic	26	1
prolific	4	Female	NonEpistemic	27	0
prolific	4	Female	NonEpistemic	28	1
prolific	4	Female	NonEpistemic	29	1
prolific	4	Female	NonEpistemic	30	1
prolific	4	Female	NonEpistemic	31	0
prolific	4	Female	NonEpistemic	32	1
prolific	4	Female	NonEpistemic	33	0
prolific	4	Female	NonEpistemic	34	1
prolific	4	Female	NonEpistemic	35	1
prolific	4	Female	NonEpistemic	36	1
prolific	4	Female	NonEpistemic	37	1
prolific	4	Female	NonEpistemic	38	1
prolific	4	Female	NonEpistemic	39	0
prolific	4	Female	NonEpistemic	40	1
prolific	4	Female	Epistemic	41	1
prolific	4	Female	Epistemic	42	0
prolific	4	Female	Epistemic	43	1
prolific	4	Female	Epistemic	44	0
prolific	4	Female	Epistemic	45	1
prolific	4	Female	Epistemic	46	0
prolific	4	Female	Epistemic	47	0
prolific	4	Female	Epistemic	48	1
prolific	4	Female	Epistemic	49	0
prolific	4	Female	Epistemic	50	0
prolific	4	Female	Epistemic	51	0
prolific	4	Female	Epistemic	52	0
prolific	4	Female	Epistemic	53	0
prolific	4	Female	Epistemic	54	0
prolific	4	Female	Epistemic	55	0
prolific	4	Female	Epistemic	56	1
prolific	4	Female	Epistemic	57	1
prolific	4	Female	Epistemic	58	0
prolific	4	Female	Epistemic	59	0
prolific	4	Female	Epistemic	60	1
prolific	4	Female	Epistemic	61	0
prolific	4	Female	Epistemic	62	0
prolific	4	Female	Epistemic	63	0
prolific	4	Female	Epistemic	64	1
prolific	4	Female	Epistemic	65	0
prolific	4	Female	Epistemic	66	0
prolific	4	Female	Epistemic	67	0
prolific	4	Female	Epistemic	68	0
prolific	4	Female	Epistemic	69	1
prolific	4	Female	Epistemic	70	0
prolific	4	Female	Epistemic	71	0
prolific	4	Female	Epistemic	72	0
prolific	4	Female	Epistemic	73	0
prolific	4	Female	Epistemic	74	0
prolific	4	Female	Epistemic	75	1
prolific	4	Female	Epistemic	76	1
prolific	4	Female	Epistemic	77	0
prolific	4	Female	Epistemic	78	0
prolific	4	Female	Epistemic	79	0
prolific	4	Female	Epistemic	80	0
prolific	5	Female	NonEpistemic	1	1
prolific	5	Female	NonEpistemic	2	0
prolific	5	Female	NonEpistemic	3	0
prolific	5	Female	NonEpistemic	4	0
prolific	5	Female	NonEpistemic	5	1
prolific	5	Female	NonEpistemic	6	0
prolific	5	Female	NonEpistemic	7	0
prolific	5	Female	NonEpistemic	8	0
prolific	5	Female	NonEpistemic	9	0
prolific	5	Female	NonEpistemic	10	0
prolific	5	Female	NonEpistemic	11	0
prolific	5	Female	NonEpistemic	12	1
prolific	5	Female	NonEpistemic	13	0
prolific	5	Female	NonEpistemic	14	0
prolific	5	Female	NonEpistemic	15	0
prolific	5	Female	NonEpistemic	16	1
prolific	5	Female	NonEpistemic	17	0
prolific	5	Female	NonEpistemic	18	0
prolific	5	Female	NonEpistemic	19	0
prolific	5	Female	NonEpistemic	20	0
prolific	5	Female	NonEpistemic	21	1
prolific	5	Female	NonEpistemic	22	1
prolific	5	Female	NonEpistemic	23	1
prolific	5	Female	NonEpistemic	24	0
prolific	5	Female	NonEpistemic	25	1
prolific	5	Female	NonEpistemic	26	1
prolific	5	Female	NonEpistemic	27	1
prolific	5	Female	NonEpistemic	28	1
prolific	5	Female	NonEpistemic	29	1
prolific	5	Female	NonEpistemic	30	1
prolific	5	Female	NonEpistemic	31	1
prolific	5	Female	NonEpistemic	32	1
prolific	5	Female	NonEpistemic	33	0
prolific	5	Female	NonEpistemic	34	1
prolific	5	Female	NonEpistemic	35	1
prolific	5	Female	NonEpistemic	36	1
prolific	5	Female	NonEpistemic	37	1
prolific	5	Female	NonEpistemic	38	1
prolific	5	Female	NonEpistemic	39	0
prolific	5	Female	NonEpistemic	40	1
prolific	5	Female	Epistemic	41	0
prolific	5	Female	Epistemic	42	0
prolific	5	Female	Epistemic	43	0
prolific	5	Female	Epistemic	44	0
prolific	5	Female	Epistemic	45	1
prolific	5	Female	Epistemic	46	0
prolific	5	Female	Epistemic	47	0
prolific	5	Female	Epistemic	48	0
prolific	5	Female	Epistemic	49	0
prolific	5	Female	Epistemic	50	0
prolific	5	Female	Epistemic	51	0
prolific	5	Female	Epistemic	52	0
prolific	5	Female	Epistemic	53	0
prolific	5	Female	Epistemic	54	1
prolific	5	Female	Epistemic	55	0
prolific	5	Female	Epistemic	56	0
prolific	5	Female	Epistemic	57	0
prolific	5	Female	Epistemic	58	1
prolific	5	Female	Epistemic	59	0
prolific	5	Female	Epistemic	60	0
prolific	5	Female	Epistemic	61	0
prolific	5	Female	Epistemic	62	0
prolific	5	Female	Epistemic	63	0
prolific	5	Female	Epistemic	64	0
prolific	5	Female	Epistemic	65	1
prolific	5	Female	Epistemic	66	0
prolific	5	Female	Epistemic	67	0
prolific	5	Female	Epistemic	68	0
prolific	5	Female	Epistemic	69	0
prolific	5	Female	Epistemic	70	1
prolific	5	Female	Epistemic	71	1
prolific	5	Female	Epistemic	72	1
prolific	5	Female	Epistemic	73	0
prolific	5	Female	Epistemic	74	0
prolific	5	Female	Epistemic	75	0
prolific	5	Female	Epistemic	76	0
prolific	5	Female	Epistemic	77	0
prolific	5	Female	Epistemic	78	1
prolific	5	Female	Epistemic	79	0
prolific	5	Female	Epistemic	80	0
prolific	6	Female	NonEpistemic	1	1
prolific	6	Female	NonEpistemic	2	1
prolific	6	Female	NonEpistemic	3	0
prolific	6	Female	NonEpistemic	4	0
prolific	6	Female	NonEpistemic	5	1
prolific	6	Female	NonEpistemic	6	1
prolific	6	Female	NonEpistemic	7	0
prolific	6	Female	NonEpistemic	8	1
prolific	6	Female	NonEpistemic	9	1
prolific	6	Female	NonEpistemic	10	0
prolific	6	Female	NonEpistemic	11	1
prolific	6	Female	NonEpistemic	12	1
prolific	6	Female	NonEpistemic	13	1
prolific	6	Female	NonEpistemic	14	0
prolific	6	Female	NonEpistemic	15	0
prolific	6	Female	NonEpistemic	16	0
prolific	6	Female	NonEpistemic	17	0
prolific	6	Female	NonEpistemic	18	1
prolific	6	Female	NonEpistemic	19	0
prolific	6	Female	NonEpistemic	20	1
prolific	6	Female	NonEpistemic	21	1
prolific	6	Female	NonEpistemic	22	1
prolific	6	Female	NonEpistemic	23	1
prolific	6	Female	NonEpistemic	24	0
prolific	6	Female	NonEpistemic	25	1
prolific	6	Female	NonEpistemic	26	1
prolific	6	Female	NonEpistemic	27	1
prolific	6	Female	NonEpistemic	28	1
prolific	6	Female	NonEpistemic	29	1
prolific	6	Female	NonEpistemic	30	1
prolific	6	Female	NonEpistemic	31	1
prolific	6	Female	NonEpistemic	32	1
prolific	6	Female	NonEpistemic	33	0
prolific	6	Female	NonEpistemic	34	1
prolific	6	Female	NonEpistemic	35	1
prolific	6	Female	NonEpistemic	36	1
prolific	6	Female	NonEpistemic	37	1
prolific	6	Female	NonEpistemic	38	1
prolific	6	Female	NonEpistemic	39	1
prolific	6	Female	NonEpistemic	40	0
prolific	6	Female	Epistemic	41	0
prolific	6	Female	Epistemic	42	0
prolific	6	Female	Epistemic	43	0
prolific	6	Female	Epistemic	44	0
prolific	6	Female	Epistemic	45	0
prolific	6	Female	Epistemic	46	0
prolific	6	Female	Epistemic	47	0
prolific	6	Female	Epistemic	48	0
prolific	6	Female	Epistemic	49	0
prolific	6	Female	Epistemic	50	0
prolific	6	Female	Epistemic	51	0
prolific	6	Female	Epistemic	52	0
prolific	6	Female	Epistemic	53	0
prolific	6	Female	Epistemic	54	1
prolific	6	Female	Epistemic	55	1
prolific	6	Female	Epistemic	56	1
prolific	6	Female	Epistemic	57	0
prolific	6	Female	Epistemic	58	0
prolific	6	Female	Epistemic	59	1
prolific	6	Female	Epistemic	60	0
prolific	6	Female	Epistemic	61	0
prolific	6	Female	Epistemic	62	0
prolific	6	Female	Epistemic	63	0
prolific	6	Female	Epistemic	64	0
prolific	6	Female	Epistemic	65	0
prolific	6	Female	Epistemic	66	0
prolific	6	Female	Epistemic	67	0
prolific	6	Female	Epistemic	68	0
prolific	6	Female	Epistemic	69	1
prolific	6	Female	Epistemic	70	0
prolific	6	Female	Epistemic	71	0
prolific	6	Female	Epistemic	72	0
prolific	6	Female	Epistemic	73	0
prolific	6	Female	Epistemic	74	0
prolific	6	Female	Epistemic	75	0
prolific	6	Female	Epistemic	76	0
prolific	6	Female	Epistemic	77	0
prolific	6	Female	Epistemic	78	1
prolific	6	Female	Epistemic	79	1
prolific	6	Female	Epistemic	80	0
prolific	7	Female	NonEpistemic	1	1
prolific	7	Female	NonEpistemic	2	1
prolific	7	Female	NonEpistemic	3	1
prolific	7	Female	NonEpistemic	4	0
prolific	7	Female	NonEpistemic	5	1
prolific	7	Female	NonEpistemic	6	1
prolific	7	Female	NonEpistemic	7	1
prolific	7	Female	NonEpistemic	8	1
prolific	7	Female	NonEpistemic	9	1
prolific	7	Female	NonEpistemic	10	1
prolific	7	Female	NonEpistemic	11	0
prolific	7	Female	NonEpistemic	12	1
prolific	7	Female	NonEpistemic	13	1
prolific	7	Female	NonEpistemic	14	1
prolific	7	Female	NonEpistemic	15	1
prolific	7	Female	NonEpistemic	16	1
prolific	7	Female	NonEpistemic	17	1
prolific	7	Female	NonEpistemic	18	1
prolific	7	Female	NonEpistemic	19	1
prolific	7	Female	NonEpistemic	20	1
prolific	7	Female	NonEpistemic	21	1
prolific	7	Female	NonEpistemic	22	1
prolific	7	Female	NonEpistemic	23	1
prolific	7	Female	NonEpistemic	24	1
prolific	7	Female	NonEpistemic	25	1
prolific	7	Female	NonEpistemic	26	1
prolific	7	Female	NonEpistemic	27	1
prolific	7	Female	NonEpistemic	28	1
prolific	7	Female	NonEpistemic	29	1
prolific	7	Female	NonEpistemic	30	1
prolific	7	Female	NonEpistemic	31	1
prolific	7	Female	NonEpistemic	32	1
prolific	7	Female	NonEpistemic	33	1
prolific	7	Female	NonEpistemic	34	1
prolific	7	Female	NonEpistemic	35	1
prolific	7	Female	NonEpistemic	36	1
prolific	7	Female	NonEpistemic	37	1
prolific	7	Female	NonEpistemic	38	1
prolific	7	Female	NonEpistemic	39	1
prolific	7	Female	NonEpistemic	40	1
prolific	7	Female	Epistemic	41	0
prolific	7	Female	Epistemic	42	0
prolific	7	Female	Epistemic	43	1
prolific	7	Female	Epistemic	44	0
prolific	7	Female	Epistemic	45	1
prolific	7	Female	Epistemic	46	1
prolific	7	Female	Epistemic	47	1
prolific	7	Female	Epistemic	48	0
prolific	7	Female	Epistemic	49	1
prolific	7	Female	Epistemic	50	1
prolific	7	Female	Epistemic	51	1
prolific	7	Female	Epistemic	52	0
prolific	7	Female	Epistemic	53	0
prolific	7	Female	Epistemic	54	1
prolific	7	Female	Epistemic	55	1
prolific	7	Female	Epistemic	56	0
prolific	7	Female	Epistemic	57	0
prolific	7	Female	Epistemic	58	1
prolific	7	Female	Epistemic	59	1
prolific	7	Female	Epistemic	60	1
prolific	7	Female	Epistemic	61	1
prolific	7	Female	Epistemic	62	1
prolific	7	Female	Epistemic	63	1
prolific	7	Female	Epistemic	64	1
prolific	7	Female	Epistemic	65	0
prolific	7	Female	Epistemic	66	1
prolific	7	Female	Epistemic	67	1
prolific	7	Female	Epistemic	68	1
prolific	7	Female	Epistemic	69	0
prolific	7	Female	Epistemic	70	1
prolific	7	Female	Epistemic	71	0
prolific	7	Female	Epistemic	72	0
prolific	7	Female	Epistemic	73	0
prolific	7	Female	Epistemic	74	1
prolific	7	Female	Epistemic	75	1
prolific	7	Female	Epistemic	76	0
prolific	7	Female	Epistemic	77	0
prolific	7	Female	Epistemic	78	0
prolific	7	Female	Epistemic	79	1
prolific	7	Female	Epistemic	80	1
prolific	8	Female	NonEpistemic	1	1
prolific	8	Female	NonEpistemic	2	1
prolific	8	Female	NonEpistemic	3	0
prolific	8	Female	NonEpistemic	4	1
prolific	8	Female	NonEpistemic	5	1
prolific	8	Female	NonEpistemic	6	1
prolific	8	Female	NonEpistemic	7	0
prolific	8	Female	NonEpistemic	8	1
prolific	8	Female	NonEpistemic	9	1
prolific	8	Female	NonEpistemic	10	1
prolific	8	Female	NonEpistemic	11	1
prolific	8	Female	NonEpistemic	12	1
prolific	8	Female	NonEpistemic	13	1
prolific	8	Female	NonEpistemic	14	0
prolific	8	Female	NonEpistemic	15	0
prolific	8	Female	NonEpistemic	16	0
prolific	8	Female	NonEpistemic	17	0
prolific	8	Female	NonEpistemic	18	1
prolific	8	Female	NonEpistemic	19	0
prolific	8	Female	NonEpistemic	20	1
prolific	8	Female	NonEpistemic	21	1
prolific	8	Female	NonEpistemic	22	1
prolific	8	Female	NonEpistemic	23	1
prolific	8	Female	NonEpistemic	24	0
prolific	8	Female	NonEpistemic	25	1
prolific	8	Female	NonEpistemic	26	1
prolific	8	Female	NonEpistemic	27	1
prolific	8	Female	NonEpistemic	28	1
prolific	8	Female	NonEpistemic	29	1
prolific	8	Female	NonEpistemic	30	1
prolific	8	Female	NonEpistemic	31	1
prolific	8	Female	NonEpistemic	32	1
prolific	8	Female	NonEpistemic	33	0
prolific	8	Female	NonEpistemic	34	1
prolific	8	Female	NonEpistemic	35	1
prolific	8	Female	NonEpistemic	36	1
prolific	8	Female	NonEpistemic	37	1
prolific	8	Female	NonEpistemic	38	1
prolific	8	Female	NonEpistemic	39	1
prolific	8	Female	NonEpistemic	40	1
prolific	8	Female	Epistemic	41	1
prolific	8	Female	Epistemic	42	0
prolific	8	Female	Epistemic	43	1
prolific	8	Female	Epistemic	44	0
prolific	8	Female	Epistemic	45	1
prolific	8	Female	Epistemic	46	1
prolific	8	Female	Epistemic	47	0
prolific	8	Female	Epistemic	48	0
prolific	8	Female	Epistemic	49	0
prolific	8	Female	Epistemic	50	1
prolific	8	Female	Epistemic	51	0
prolific	8	Female	Epistemic	52	1
prolific	8	Female	Epistemic	53	0
prolific	8	Female	Epistemic	54	0
prolific	8	Female	Epistemic	55	1
prolific	8	Female	Epistemic	56	0
prolific	8	Female	Epistemic	57	1
prolific	8	Female	Epistemic	58	0
prolific	8	Female	Epistemic	59	0
prolific	8	Female	Epistemic	60	0
prolific	8	Female	Epistemic	61	0
prolific	8	Female	Epistemic	62	1
prolific	8	Female	Epistemic	63	1
prolific	8	Female	Epistemic	64	0
prolific	8	Female	Epistemic	65	0
prolific	8	Female	Epistemic	66	0
prolific	8	Female	Epistemic	67	0
prolific	8	Female	Epistemic	68	0
prolific	8	Female	Epistemic	69	1
prolific	8	Female	Epistemic	70	1
prolific	8	Female	Epistemic	71	0
prolific	8	Female	Epistemic	72	0
prolific	8	Female	Epistemic	73	0
prolific	8	Female	Epistemic	74	0
prolific	8	Female	Epistemic	75	0
prolific	8	Female	Epistemic	76	0
prolific	8	Female	Epistemic	77	0
prolific	8	Female	Epistemic	78	1
prolific	8	Female	Epistemic	79	1
prolific	8	Female	Epistemic	80	0
prolific	9	Female	NonEpistemic	1	1
prolific	9	Female	NonEpistemic	2	1
prolific	9	Female	NonEpistemic	3	0
prolific	9	Female	NonEpistemic	4	1
prolific	9	Female	NonEpistemic	5	1
prolific	9	Female	NonEpistemic	6	1
prolific	9	Female	NonEpistemic	7	1
prolific	9	Female	NonEpistemic	8	0
prolific	9	Female	NonEpistemic	9	0
prolific	9	Female	NonEpistemic	10	1
prolific	9	Female	NonEpistemic	11	0
prolific	9	Female	NonEpistemic	12	1
prolific	9	Female	NonEpistemic	13	0
prolific	9	Female	NonEpistemic	14	1
prolific	9	Female	NonEpistemic	15	0
prolific	9	Female	NonEpistemic	16	1
prolific	9	Female	NonEpistemic	17	0
prolific	9	Female	NonEpistemic	18	1
prolific	9	Female	NonEpistemic	19	0
prolific	9	Female	NonEpistemic	20	1
prolific	9	Female	NonEpistemic	21	1
prolific	9	Female	NonEpistemic	22	0
prolific	9	Female	NonEpistemic	23	1
prolific	9	Female	NonEpistemic	24	0
prolific	9	Female	NonEpistemic	25	0
prolific	9	Female	NonEpistemic	26	0
prolific	9	Female	NonEpistemic	27	1
prolific	9	Female	NonEpistemic	28	1
prolific	9	Female	NonEpistemic	29	1
prolific	9	Female	NonEpistemic	30	1
prolific	9	Female	NonEpistemic	31	1
prolific	9	Female	NonEpistemic	32	1
prolific	9	Female	NonEpistemic	33	1
prolific	9	Female	NonEpistemic	34	0
prolific	9	Female	NonEpistemic	35	1
prolific	9	Female	NonEpistemic	36	1
prolific	9	Female	NonEpistemic	37	1
prolific	9	Female	NonEpistemic	38	1
prolific	9	Female	NonEpistemic	39	1
prolific	9	Female	NonEpistemic	40	1
prolific	9	Female	Epistemic	41	0
prolific	9	Female	Epistemic	42	0
prolific	9	Female	Epistemic	43	0
prolific	9	Female	Epistemic	44	1
prolific	9	Female	Epistemic	45	0
prolific	9	Female	Epistemic	46	0
prolific	9	Female	Epistemic	47	0
prolific	9	Female	Epistemic	48	0
prolific	9	Female	Epistemic	49	0
prolific	9	Female	Epistemic	50	1
prolific	9	Female	Epistemic	51	0
prolific	9	Female	Epistemic	52	0
prolific	9	Female	Epistemic	53	0
prolific	9	Female	Epistemic	54	1
prolific	9	Female	Epistemic	55	1
prolific	9	Female	Epistemic	56	0
prolific	9	Female	Epistemic	57	0
prolific	9	Female	Epistemic	58	0
prolific	9	Female	Epistemic	59	0
prolific	9	Female	Epistemic	60	1
prolific	9	Female	Epistemic	61	0
prolific	9	Female	Epistemic	62	0
prolific	9	Female	Epistemic	63	0
prolific	9	Female	Epistemic	64	0
prolific	9	Female	Epistemic	65	0
prolific	9	Female	Epistemic	66	0
prolific	9	Female	Epistemic	67	0
prolific	9	Female	Epistemic	68	0
prolific	9	Female	Epistemic	69	0
prolific	9	Female	Epistemic	70	0
prolific	9	Female	Epistemic	71	0
prolific	9	Female	Epistemic	72	0
prolific	9	Female	Epistemic	73	0
prolific	9	Female	Epistemic	74	0
prolific	9	Female	Epistemic	75	0
prolific	9	Female	Epistemic	76	0
prolific	9	Female	Epistemic	77	0
prolific	9	Female	Epistemic	78	1
prolific	9	Female	Epistemic	79	0
prolific	9	Female	Epistemic	80	1
prolific	10	Male	NonEpistemic	1	1
prolific	10	Male	NonEpistemic	2	0
prolific	10	Male	NonEpistemic	3	0
prolific	10	Male	NonEpistemic	4	0
prolific	10	Male	NonEpistemic	5	0
prolific	10	Male	NonEpistemic	6	1
prolific	10	Male	NonEpistemic	7	0
prolific	10	Male	NonEpistemic	8	0
prolific	10	Male	NonEpistemic	9	0
prolific	10	Male	NonEpistemic	10	0
prolific	10	Male	NonEpistemic	11	0
prolific	10	Male	NonEpistemic	12	0
prolific	10	Male	NonEpistemic	13	0
prolific	10	Male	NonEpistemic	14	1
prolific	10	Male	NonEpistemic	15	0
prolific	10	Male	NonEpistemic	16	0
prolific	10	Male	NonEpistemic	17	0
prolific	10	Male	NonEpistemic	18	0
prolific	10	Male	NonEpistemic	19	0
prolific	10	Male	NonEpistemic	20	0
prolific	10	Male	NonEpistemic	21	1
prolific	10	Male	NonEpistemic	22	0
prolific	10	Male	NonEpistemic	23	0
prolific	10	Male	NonEpistemic	24	1
prolific	10	Male	NonEpistemic	25	0
prolific	10	Male	NonEpistemic	26	1
prolific	10	Male	NonEpistemic	27	1
prolific	10	Male	NonEpistemic	28	1
prolific	10	Male	NonEpistemic	29	1
prolific	10	Male	NonEpistemic	30	1
prolific	10	Male	NonEpistemic	31	0
prolific	10	Male	NonEpistemic	32	1
prolific	10	Male	NonEpistemic	33	1
prolific	10	Male	NonEpistemic	34	0
prolific	10	Male	NonEpistemic	35	1
prolific	10	Male	NonEpistemic	36	0
prolific	10	Male	NonEpistemic	37	1
prolific	10	Male	NonEpistemic	38	1
prolific	10	Male	NonEpistemic	39	0
prolific	10	Male	NonEpistemic	40	0
prolific	10	Male	Epistemic	41	0
prolific	10	Male	Epistemic	42	0
prolific	10	Male	Epistemic	43	0
prolific	10	Male	Epistemic	44	0
prolific	10	Male	Epistemic	45	0
prolific	10	Male	Epistemic	46	0
prolific	10	Male	Epistemic	47	0
prolific	10	Male	Epistemic	48	0
prolific	10	Male	Epistemic	49	0
prolific	10	Male	Epistemic	50	0
prolific	10	Male	Epistemic	51	0
prolific	10	Male	Epistemic	52	0
prolific	10	Male	Epistemic	53	0
prolific	10	Male	Epistemic	54	0
prolific	10	Male	Epistemic	55	0
prolific	10	Male	Epistemic	56	0
prolific	10	Male	Epistemic	57	0
prolific	10	Male	Epistemic	58	0
prolific	10	Male	Epistemic	59	0
prolific	10	Male	Epistemic	60	0
prolific	10	Male	Epistemic	61	0
prolific	10	Male	Epistemic	62	0
prolific	10	Male	Epistemic	63	0
prolific	10	Male	Epistemic	64	0
prolific	10	Male	Epistemic	65	0
prolific	10	Male	Epistemic	66	0
prolific	10	Male	Epistemic	67	0
prolific	10	Male	Epistemic	68	0
prolific	10	Male	Epistemic	69	0
prolific	10	Male	Epistemic	70	0
prolific	10	Male	Epistemic	71	0
prolific	10	Male	Epistemic	72	0
prolific	10	Male	Epistemic	73	0
prolific	10	Male	Epistemic	74	0
prolific	10	Male	Epistemic	75	0
prolific	10	Male	Epistemic	76	0
prolific	10	Male	Epistemic	77	0
prolific	10	Male	Epistemic	78	0
prolific	10	Male	Epistemic	79	0
prolific	10	Male	Epistemic	80	0
prolific	11	Female	NonEpistemic	1	1
prolific	11	Female	NonEpistemic	2	0
prolific	11	Female	NonEpistemic	3	0
prolific	11	Female	NonEpistemic	4	0
prolific	11	Female	NonEpistemic	5	1
prolific	11	Female	NonEpistemic	6	1
prolific	11	Female	NonEpistemic	7	1
prolific	11	Female	NonEpistemic	8	0
prolific	11	Female	NonEpistemic	9	1
prolific	11	Female	NonEpistemic	10	1
prolific	11	Female	NonEpistemic	11	0
prolific	11	Female	NonEpistemic	12	1
prolific	11	Female	NonEpistemic	13	0
prolific	11	Female	NonEpistemic	14	0
prolific	11	Female	NonEpistemic	15	0
prolific	11	Female	NonEpistemic	16	1
prolific	11	Female	NonEpistemic	17	1
prolific	11	Female	NonEpistemic	18	1
prolific	11	Female	NonEpistemic	19	0
prolific	11	Female	NonEpistemic	20	0
prolific	11	Female	NonEpistemic	21	1
prolific	11	Female	NonEpistemic	22	1
prolific	11	Female	NonEpistemic	23	1
prolific	11	Female	NonEpistemic	24	1
prolific	11	Female	NonEpistemic	25	1
prolific	11	Female	NonEpistemic	26	1
prolific	11	Female	NonEpistemic	27	1
prolific	11	Female	NonEpistemic	28	1
prolific	11	Female	NonEpistemic	29	1
prolific	11	Female	NonEpistemic	30	1
prolific	11	Female	NonEpistemic	31	1
prolific	11	Female	NonEpistemic	32	1
prolific	11	Female	NonEpistemic	33	0
prolific	11	Female	NonEpistemic	34	1
prolific	11	Female	NonEpistemic	35	1
prolific	11	Female	NonEpistemic	36	1
prolific	11	Female	NonEpistemic	37	1
prolific	11	Female	NonEpistemic	38	1
prolific	11	Female	NonEpistemic	39	1
prolific	11	Female	NonEpistemic	40	0
prolific	11	Female	Epistemic	41	1
prolific	11	Female	Epistemic	42	0
prolific	11	Female	Epistemic	43	0
prolific	11	Female	Epistemic	44	1
prolific	11	Female	Epistemic	45	0
prolific	11	Female	Epistemic	46	1
prolific	11	Female	Epistemic	47	0
prolific	11	Female	Epistemic	48	0
prolific	11	Female	Epistemic	49	0
prolific	11	Female	Epistemic	50	1
prolific	11	Female	Epistemic	51	0
prolific	11	Female	Epistemic	52	0
prolific	11	Female	Epistemic	53	0
prolific	11	Female	Epistemic	54	0
prolific	11	Female	Epistemic	55	1
prolific	11	Female	Epistemic	56	0
prolific	11	Female	Epistemic	57	1
prolific	11	Female	Epistemic	58	0
prolific	11	Female	Epistemic	59	0
prolific	11	Female	Epistemic	60	0
prolific	11	Female	Epistemic	61	0
prolific	11	Female	Epistemic	62	0
prolific	11	Female	Epistemic	63	0
prolific	11	Female	Epistemic	64	0
prolific	11	Female	Epistemic	65	0
prolific	11	Female	Epistemic	66	0
prolific	11	Female	Epistemic	67	0
prolific	11	Female	Epistemic	68	0
prolific	11	Female	Epistemic	69	0
prolific	11	Female	Epistemic	70	0
prolific	11	Female	Epistemic	71	0
prolific	11	Female	Epistemic	72	0
prolific	11	Female	Epistemic	73	0
prolific	11	Female	Epistemic	74	0
prolific	11	Female	Epistemic	75	0
prolific	11	Female	Epistemic	76	0
prolific	11	Female	Epistemic	77	0
prolific	11	Female	Epistemic	78	1
prolific	11	Female	Epistemic	79	1
prolific	11	Female	Epistemic	80	0
prolific	12	Male	NonEpistemic	1	1
prolific	12	Male	NonEpistemic	2	1
prolific	12	Male	NonEpistemic	3	0
prolific	12	Male	NonEpistemic	4	1
prolific	12	Male	NonEpistemic	5	1
prolific	12	Male	NonEpistemic	6	1
prolific	12	Male	NonEpistemic	7	1
prolific	12	Male	NonEpistemic	8	1
prolific	12	Male	NonEpistemic	9	1
prolific	12	Male	NonEpistemic	10	1
prolific	12	Male	NonEpistemic	11	1
prolific	12	Male	NonEpistemic	12	1
prolific	12	Male	NonEpistemic	13	1
prolific	12	Male	NonEpistemic	14	0
prolific	12	Male	NonEpistemic	15	1
prolific	12	Male	NonEpistemic	16	1
prolific	12	Male	NonEpistemic	17	1
prolific	12	Male	NonEpistemic	18	1
prolific	12	Male	NonEpistemic	19	1
prolific	12	Male	NonEpistemic	20	1
prolific	12	Male	NonEpistemic	21	1
prolific	12	Male	NonEpistemic	22	1
prolific	12	Male	NonEpistemic	23	1
prolific	12	Male	NonEpistemic	24	1
prolific	12	Male	NonEpistemic	25	1
prolific	12	Male	NonEpistemic	26	1
prolific	12	Male	NonEpistemic	27	1
prolific	12	Male	NonEpistemic	28	1
prolific	12	Male	NonEpistemic	29	1
prolific	12	Male	NonEpistemic	30	1
prolific	12	Male	NonEpistemic	31	1
prolific	12	Male	NonEpistemic	32	1
prolific	12	Male	NonEpistemic	33	1
prolific	12	Male	NonEpistemic	34	1
prolific	12	Male	NonEpistemic	35	1
prolific	12	Male	NonEpistemic	36	1
prolific	12	Male	NonEpistemic	37	1
prolific	12	Male	NonEpistemic	38	1
prolific	12	Male	NonEpistemic	39	1
prolific	12	Male	NonEpistemic	40	1
prolific	12	Male	Epistemic	41	1
prolific	12	Male	Epistemic	42	1
prolific	12	Male	Epistemic	43	1
prolific	12	Male	Epistemic	44	1
prolific	12	Male	Epistemic	45	1
prolific	12	Male	Epistemic	46	1
prolific	12	Male	Epistemic	47	0
prolific	12	Male	Epistemic	48	0
prolific	12	Male	Epistemic	49	0
prolific	12	Male	Epistemic	50	1
prolific	12	Male	Epistemic	51	0
prolific	12	Male	Epistemic	52	1
prolific	12	Male	Epistemic	53	1
prolific	12	Male	Epistemic	54	1
prolific	12	Male	Epistemic	55	1
prolific	12	Male	Epistemic	56	0
prolific	12	Male	Epistemic	57	1
prolific	12	Male	Epistemic	58	1
prolific	12	Male	Epistemic	59	1
prolific	12	Male	Epistemic	60	1
prolific	12	Male	Epistemic	61	0
prolific	12	Male	Epistemic	62	0
prolific	12	Male	Epistemic	63	1
prolific	12	Male	Epistemic	64	1
prolific	12	Male	Epistemic	65	1
prolific	12	Male	Epistemic	66	1
prolific	12	Male	Epistemic	67	1
prolific	12	Male	Epistemic	68	0
prolific	12	Male	Epistemic	69	0
prolific	12	Male	Epistemic	70	1
prolific	12	Male	Epistemic	71	1
prolific	12	Male	Epistemic	72	1
prolific	12	Male	Epistemic	73	0
prolific	12	Male	Epistemic	74	0
prolific	12	Male	Epistemic	75	0
prolific	12	Male	Epistemic	76	0
prolific	12	Male	Epistemic	77	0
prolific	12	Male	Epistemic	78	1
prolific	12	Male	Epistemic	79	1
prolific	12	Male	Epistemic	80	0
prolific	13	Female	NonEpistemic	1	0
prolific	13	Female	NonEpistemic	2	0
prolific	13	Female	NonEpistemic	3	0
prolific	13	Female	NonEpistemic	4	0
prolific	13	Female	NonEpistemic	5	0
prolific	13	Female	NonEpistemic	6	1
prolific	13	Female	NonEpistemic	7	0
prolific	13	Female	NonEpistemic	8	0
prolific	13	Female	NonEpistemic	9	0
prolific	13	Female	NonEpistemic	10	0
prolific	13	Female	NonEpistemic	11	0
prolific	13	Female	NonEpistemic	12	1
prolific	13	Female	NonEpistemic	13	0
prolific	13	Female	NonEpistemic	14	0
prolific	13	Female	NonEpistemic	15	0
prolific	13	Female	NonEpistemic	16	0
prolific	13	Female	NonEpistemic	17	0
prolific	13	Female	NonEpistemic	18	0
prolific	13	Female	NonEpistemic	19	0
prolific	13	Female	NonEpistemic	20	0
prolific	13	Female	NonEpistemic	21	1
prolific	13	Female	NonEpistemic	22	1
prolific	13	Female	NonEpistemic	23	1
prolific	13	Female	NonEpistemic	24	1
prolific	13	Female	NonEpistemic	25	1
prolific	13	Female	NonEpistemic	26	1
prolific	13	Female	NonEpistemic	27	1
prolific	13	Female	NonEpistemic	28	1
prolific	13	Female	NonEpistemic	29	1
prolific	13	Female	NonEpistemic	30	1
prolific	13	Female	NonEpistemic	31	1
prolific	13	Female	NonEpistemic	32	1
prolific	13	Female	NonEpistemic	33	1
prolific	13	Female	NonEpistemic	34	0
prolific	13	Female	NonEpistemic	35	1
prolific	13	Female	NonEpistemic	36	1
prolific	13	Female	NonEpistemic	37	1
prolific	13	Female	NonEpistemic	38	1
prolific	13	Female	NonEpistemic	39	0
prolific	13	Female	NonEpistemic	40	1
prolific	13	Female	Epistemic	41	0
prolific	13	Female	Epistemic	42	0
prolific	13	Female	Epistemic	43	0
prolific	13	Female	Epistemic	44	0
prolific	13	Female	Epistemic	45	0
prolific	13	Female	Epistemic	46	0
prolific	13	Female	Epistemic	47	0
prolific	13	Female	Epistemic	48	0
prolific	13	Female	Epistemic	49	0
prolific	13	Female	Epistemic	50	0
prolific	13	Female	Epistemic	51	0
prolific	13	Female	Epistemic	52	0
prolific	13	Female	Epistemic	53	0
prolific	13	Female	Epistemic	54	0
prolific	13	Female	Epistemic	55	0
prolific	13	Female	Epistemic	56	0
prolific	13	Female	Epistemic	57	0
prolific	13	Female	Epistemic	58	0
prolific	13	Female	Epistemic	59	0
prolific	13	Female	Epistemic	60	0
prolific	13	Female	Epistemic	61	0
prolific	13	Female	Epistemic	62	1
prolific	13	Female	Epistemic	63	1
prolific	13	Female	Epistemic	64	0
prolific	13	Female	Epistemic	65	0
prolific	13	Female	Epistemic	66	0
prolific	13	Female	Epistemic	67	0
prolific	13	Female	Epistemic	68	0
prolific	13	Female	Epistemic	69	0
prolific	13	Female	Epistemic	70	0
prolific	13	Female	Epistemic	71	0
prolific	13	Female	Epistemic	72	0
prolific	13	Female	Epistemic	73	0
prolific	13	Female	Epistemic	74	0
prolific	13	Female	Epistemic	75	0
prolific	13	Female	Epistemic	76	0
prolific	13	Female	Epistemic	77	0
prolific	13	Female	Epistemic	78	0
prolific	13	Female	Epistemic	79	0
prolific	13	Female	Epistemic	80	0
prolific	14	Female	NonEpistemic	1	1
prolific	14	Female	NonEpistemic	2	1
prolific	14	Female	NonEpistemic	3	0
prolific	14	Female	NonEpistemic	4	1
prolific	14	Female	NonEpistemic	5	1
prolific	14	Female	NonEpistemic	6	1
prolific	14	Female	NonEpistemic	7	1
prolific	14	Female	NonEpistemic	8	1
prolific	14	Female	NonEpistemic	9	0
prolific	14	Female	NonEpistemic	10	1
prolific	14	Female	NonEpistemic	11	0
prolific	14	Female	NonEpistemic	12	1
prolific	14	Female	NonEpistemic	13	1
prolific	14	Female	NonEpistemic	14	1
prolific	14	Female	NonEpistemic	15	0
prolific	14	Female	NonEpistemic	16	1
prolific	14	Female	NonEpistemic	17	1
prolific	14	Female	NonEpistemic	18	1
prolific	14	Female	NonEpistemic	19	0
prolific	14	Female	NonEpistemic	20	1
prolific	14	Female	NonEpistemic	21	1
prolific	14	Female	NonEpistemic	22	1
prolific	14	Female	NonEpistemic	23	1
prolific	14	Female	NonEpistemic	24	1
prolific	14	Female	NonEpistemic	25	1
prolific	14	Female	NonEpistemic	26	1
prolific	14	Female	NonEpistemic	27	1
prolific	14	Female	NonEpistemic	28	1
prolific	14	Female	NonEpistemic	29	1
prolific	14	Female	NonEpistemic	30	1
prolific	14	Female	NonEpistemic	31	1
prolific	14	Female	NonEpistemic	32	1
prolific	14	Female	NonEpistemic	33	1
prolific	14	Female	NonEpistemic	34	1
prolific	14	Female	NonEpistemic	35	1
prolific	14	Female	NonEpistemic	36	1
prolific	14	Female	NonEpistemic	37	1
prolific	14	Female	NonEpistemic	38	1
prolific	14	Female	NonEpistemic	39	1
prolific	14	Female	NonEpistemic	40	0
prolific	14	Female	Epistemic	41	1
prolific	14	Female	Epistemic	42	1
prolific	14	Female	Epistemic	43	1
prolific	14	Female	Epistemic	44	1
prolific	14	Female	Epistemic	45	1
prolific	14	Female	Epistemic	46	0
prolific	14	Female	Epistemic	47	0
prolific	14	Female	Epistemic	48	0
prolific	14	Female	Epistemic	49	0
prolific	14	Female	Epistemic	50	1
prolific	14	Female	Epistemic	51	0
prolific	14	Female	Epistemic	52	1
prolific	14	Female	Epistemic	53	0
prolific	14	Female	Epistemic	54	1
prolific	14	Female	Epistemic	55	1
prolific	14	Female	Epistemic	56	0
prolific	14	Female	Epistemic	57	1
prolific	14	Female	Epistemic	58	0
prolific	14	Female	Epistemic	59	0
prolific	14	Female	Epistemic	60	1
prolific	14	Female	Epistemic	61	0
prolific	14	Female	Epistemic	62	1
prolific	14	Female	Epistemic	63	1
prolific	14	Female	Epistemic	64	1
prolific	14	Female	Epistemic	65	0
prolific	14	Female	Epistemic	66	1
prolific	14	Female	Epistemic	67	0
prolific	14	Female	Epistemic	68	0
prolific	14	Female	Epistemic	69	1
prolific	14	Female	Epistemic	70	0
prolific	14	Female	Epistemic	71	1
prolific	14	Female	Epistemic	72	0
prolific	14	Female	Epistemic	73	0
prolific	14	Female	Epistemic	74	0
prolific	14	Female	Epistemic	75	1
prolific	14	Female	Epistemic	76	1
prolific	14	Female	Epistemic	77	0
prolific	14	Female	Epistemic	78	1
prolific	14	Female	Epistemic	79	1
prolific	14	Female	Epistemic	80	1
prolific	15	Female	NonEpistemic	1	1
prolific	15	Female	NonEpistemic	2	1
prolific	15	Female	NonEpistemic	3	1
prolific	15	Female	NonEpistemic	4	1
prolific	15	Female	NonEpistemic	5	0
prolific	15	Female	NonEpistemic	6	1
prolific	15	Female	NonEpistemic	7	1
prolific	15	Female	NonEpistemic	8	1
prolific	15	Female	NonEpistemic	9	0
prolific	15	Female	NonEpistemic	10	1
prolific	15	Female	NonEpistemic	11	0
prolific	15	Female	NonEpistemic	12	1
prolific	15	Female	NonEpistemic	13	0
prolific	15	Female	NonEpistemic	14	0
prolific	15	Female	NonEpistemic	15	0
prolific	15	Female	NonEpistemic	16	0
prolific	15	Female	NonEpistemic	17	0
prolific	15	Female	NonEpistemic	18	1
prolific	15	Female	NonEpistemic	19	0
prolific	15	Female	NonEpistemic	20	1
prolific	15	Female	NonEpistemic	21	1
prolific	15	Female	NonEpistemic	22	1
prolific	15	Female	NonEpistemic	23	1
prolific	15	Female	NonEpistemic	24	1
prolific	15	Female	NonEpistemic	25	1
prolific	15	Female	NonEpistemic	26	1
prolific	15	Female	NonEpistemic	27	1
prolific	15	Female	NonEpistemic	28	1
prolific	15	Female	NonEpistemic	29	1
prolific	15	Female	NonEpistemic	30	1
prolific	15	Female	NonEpistemic	31	1
prolific	15	Female	NonEpistemic	32	1
prolific	15	Female	NonEpistemic	33	0
prolific	15	Female	NonEpistemic	34	1
prolific	15	Female	NonEpistemic	35	1
prolific	15	Female	NonEpistemic	36	1
prolific	15	Female	NonEpistemic	37	1
prolific	15	Female	NonEpistemic	38	1
prolific	15	Female	NonEpistemic	39	1
prolific	15	Female	NonEpistemic	40	0
prolific	15	Female	Epistemic	41	0
prolific	15	Female	Epistemic	42	0
prolific	15	Female	Epistemic	43	0
prolific	15	Female	Epistemic	44	0
prolific	15	Female	Epistemic	45	0
prolific	15	Female	Epistemic	46	0
prolific	15	Female	Epistemic	47	0
prolific	15	Female	Epistemic	48	0
prolific	15	Female	Epistemic	49	0
prolific	15	Female	Epistemic	50	1
prolific	15	Female	Epistemic	51	0
prolific	15	Female	Epistemic	52	0
prolific	15	Female	Epistemic	53	0
prolific	15	Female	Epistemic	54	0
prolific	15	Female	Epistemic	55	0
prolific	15	Female	Epistemic	56	0
prolific	15	Female	Epistemic	57	0
prolific	15	Female	Epistemic	58	0
prolific	15	Female	Epistemic	59	0
prolific	15	Female	Epistemic	60	0
prolific	15	Female	Epistemic	61	0
prolific	15	Female	Epistemic	62	0
prolific	15	Female	Epistemic	63	0
prolific	15	Female	Epistemic	64	0
prolific	15	Female	Epistemic	65	0
prolific	15	Female	Epistemic	66	0
prolific	15	Female	Epistemic	67	0
prolific	15	Female	Epistemic	68	1
prolific	15	Female	Epistemic	69	0
prolific	15	Female	Epistemic	70	0
prolific	15	Female	Epistemic	71	0
prolific	15	Female	Epistemic	72	0
prolific	15	Female	Epistemic	73	0
prolific	15	Female	Epistemic	74	0
prolific	15	Female	Epistemic	75	0
prolific	15	Female	Epistemic	76	0
prolific	15	Female	Epistemic	77	0
prolific	15	Female	Epistemic	78	0
prolific	15	Female	Epistemic	79	1
prolific	15	Female	Epistemic	80	0
prolific	16	Female	NonEpistemic	1	0
prolific	16	Female	NonEpistemic	2	1
prolific	16	Female	NonEpistemic	3	0
prolific	16	Female	NonEpistemic	4	1
prolific	16	Female	NonEpistemic	5	0
prolific	16	Female	NonEpistemic	6	1
prolific	16	Female	NonEpistemic	7	0
prolific	16	Female	NonEpistemic	8	0
prolific	16	Female	NonEpistemic	9	0
prolific	16	Female	NonEpistemic	10	1
prolific	16	Female	NonEpistemic	11	0
prolific	16	Female	NonEpistemic	12	0
prolific	16	Female	NonEpistemic	13	0
prolific	16	Female	NonEpistemic	14	0
prolific	16	Female	NonEpistemic	15	0
prolific	16	Female	NonEpistemic	16	0
prolific	16	Female	NonEpistemic	17	0
prolific	16	Female	NonEpistemic	18	1
prolific	16	Female	NonEpistemic	19	0
prolific	16	Female	NonEpistemic	20	1
prolific	16	Female	NonEpistemic	21	0
prolific	16	Female	NonEpistemic	22	1
prolific	16	Female	NonEpistemic	23	1
prolific	16	Female	NonEpistemic	24	1
prolific	16	Female	NonEpistemic	25	1
prolific	16	Female	NonEpistemic	26	1
prolific	16	Female	NonEpistemic	27	1
prolific	16	Female	NonEpistemic	28	1
prolific	16	Female	NonEpistemic	29	1
prolific	16	Female	NonEpistemic	30	1
prolific	16	Female	NonEpistemic	31	1
prolific	16	Female	NonEpistemic	32	1
prolific	16	Female	NonEpistemic	33	0
prolific	16	Female	NonEpistemic	34	0
prolific	16	Female	NonEpistemic	35	1
prolific	16	Female	NonEpistemic	36	1
prolific	16	Female	NonEpistemic	37	1
prolific	16	Female	NonEpistemic	38	1
prolific	16	Female	NonEpistemic	39	1
prolific	16	Female	NonEpistemic	40	1
prolific	16	Female	Epistemic	41	1
prolific	16	Female	Epistemic	42	0
prolific	16	Female	Epistemic	43	0
prolific	16	Female	Epistemic	44	1
prolific	16	Female	Epistemic	45	0
prolific	16	Female	Epistemic	46	0
prolific	16	Female	Epistemic	47	0
prolific	16	Female	Epistemic	48	0
prolific	16	Female	Epistemic	49	1
prolific	16	Female	Epistemic	50	1
prolific	16	Female	Epistemic	51	0
prolific	16	Female	Epistemic	52	0
prolific	16	Female	Epistemic	53	0
prolific	16	Female	Epistemic	54	1
prolific	16	Female	Epistemic	55	1
prolific	16	Female	Epistemic	56	1
prolific	16	Female	Epistemic	57	1
prolific	16	Female	Epistemic	58	0
prolific	16	Female	Epistemic	59	0
prolific	16	Female	Epistemic	60	1
prolific	16	Female	Epistemic	61	0
prolific	16	Female	Epistemic	62	0
prolific	16	Female	Epistemic	63	0
prolific	16	Female	Epistemic	64	0
prolific	16	Female	Epistemic	65	0
prolific	16	Female	Epistemic	66	1
prolific	16	Female	Epistemic	67	0
prolific	16	Female	Epistemic	68	0
prolific	16	Female	Epistemic	69	1
prolific	16	Female	Epistemic	70	0
prolific	16	Female	Epistemic	71	1
prolific	16	Female	Epistemic	72	0
prolific	16	Female	Epistemic	73	0
prolific	16	Female	Epistemic	74	0
prolific	16	Female	Epistemic	75	0
prolific	16	Female	Epistemic	76	0
prolific	16	Female	Epistemic	77	0
prolific	16	Female	Epistemic	78	0
prolific	16	Female	Epistemic	79	1
prolific	16	Female	Epistemic	80	0
prolific	18	Male	NonEpistemic	1	0
prolific	18	Male	NonEpistemic	2	1
prolific	18	Male	NonEpistemic	3	0
prolific	18	Male	NonEpistemic	4	0
prolific	18	Male	NonEpistemic	5	0
prolific	18	Male	NonEpistemic	6	0
prolific	18	Male	NonEpistemic	7	1
prolific	18	Male	NonEpistemic	8	0
prolific	18	Male	NonEpistemic	9	0
prolific	18	Male	NonEpistemic	10	1
prolific	18	Male	NonEpistemic	11	0
prolific	18	Male	NonEpistemic	12	0
prolific	18	Male	NonEpistemic	13	1
prolific	18	Male	NonEpistemic	14	0
prolific	18	Male	NonEpistemic	15	0
prolific	18	Male	NonEpistemic	16	1
prolific	18	Male	NonEpistemic	17	0
prolific	18	Male	NonEpistemic	18	1
prolific	18	Male	NonEpistemic	19	0
prolific	18	Male	NonEpistemic	20	1
prolific	18	Male	NonEpistemic	21	1
prolific	18	Male	NonEpistemic	22	0
prolific	18	Male	NonEpistemic	23	1
prolific	18	Male	NonEpistemic	24	0
prolific	18	Male	NonEpistemic	25	1
prolific	18	Male	NonEpistemic	26	0
prolific	18	Male	NonEpistemic	27	1
prolific	18	Male	NonEpistemic	28	1
prolific	18	Male	NonEpistemic	29	1
prolific	18	Male	NonEpistemic	30	1
prolific	18	Male	NonEpistemic	31	0
prolific	18	Male	NonEpistemic	32	1
prolific	18	Male	NonEpistemic	33	0
prolific	18	Male	NonEpistemic	34	0
prolific	18	Male	NonEpistemic	35	1
prolific	18	Male	NonEpistemic	36	1
prolific	18	Male	NonEpistemic	37	1
prolific	18	Male	NonEpistemic	38	1
prolific	18	Male	NonEpistemic	39	0
prolific	18	Male	NonEpistemic	40	0
prolific	18	Male	Epistemic	41	0
prolific	18	Male	Epistemic	42	1
prolific	18	Male	Epistemic	43	1
prolific	18	Male	Epistemic	44	0
prolific	18	Male	Epistemic	45	0
prolific	18	Male	Epistemic	46	1
prolific	18	Male	Epistemic	47	0
prolific	18	Male	Epistemic	48	0
prolific	18	Male	Epistemic	49	0
prolific	18	Male	Epistemic	50	1
prolific	18	Male	Epistemic	51	0
prolific	18	Male	Epistemic	52	0
prolific	18	Male	Epistemic	53	1
prolific	18	Male	Epistemic	54	1
prolific	18	Male	Epistemic	55	1
prolific	18	Male	Epistemic	56	1
prolific	18	Male	Epistemic	57	0
prolific	18	Male	Epistemic	58	0
prolific	18	Male	Epistemic	59	0
prolific	18	Male	Epistemic	60	1
prolific	18	Male	Epistemic	61	0
prolific	18	Male	Epistemic	62	1
prolific	18	Male	Epistemic	63	1
prolific	18	Male	Epistemic	64	1
prolific	18	Male	Epistemic	65	1
prolific	18	Male	Epistemic	66	0
prolific	18	Male	Epistemic	67	0
prolific	18	Male	Epistemic	68	0
prolific	18	Male	Epistemic	69	1
prolific	18	Male	Epistemic	70	0
prolific	18	Male	Epistemic	71	0
prolific	18	Male	Epistemic	72	1
prolific	18	Male	Epistemic	73	1
prolific	18	Male	Epistemic	74	0
prolific	18	Male	Epistemic	75	1
prolific	18	Male	Epistemic	76	1
prolific	18	Male	Epistemic	77	0
prolific	18	Male	Epistemic	78	1
prolific	18	Male	Epistemic	79	1
prolific	18	Male	Epistemic	80	0
prolific	19	Male	NonEpistemic	1	1
prolific	19	Male	NonEpistemic	2	1
prolific	19	Male	NonEpistemic	3	0
prolific	19	Male	NonEpistemic	4	1
prolific	19	Male	NonEpistemic	5	1
prolific	19	Male	NonEpistemic	6	1
prolific	19	Male	NonEpistemic	7	1
prolific	19	Male	NonEpistemic	8	1
prolific	19	Male	NonEpistemic	9	0
prolific	19	Male	NonEpistemic	10	1
prolific	19	Male	NonEpistemic	11	0
prolific	19	Male	NonEpistemic	12	1
prolific	19	Male	NonEpistemic	13	1
prolific	19	Male	NonEpistemic	14	0
prolific	19	Male	NonEpistemic	15	0
prolific	19	Male	NonEpistemic	16	0
prolific	19	Male	NonEpistemic	17	0
prolific	19	Male	NonEpistemic	18	1
prolific	19	Male	NonEpistemic	19	0
prolific	19	Male	NonEpistemic	20	1
prolific	19	Male	NonEpistemic	21	1
prolific	19	Male	NonEpistemic	22	1
prolific	19	Male	NonEpistemic	23	1
prolific	19	Male	NonEpistemic	24	1
prolific	19	Male	NonEpistemic	25	1
prolific	19	Male	NonEpistemic	26	1
prolific	19	Male	NonEpistemic	27	1
prolific	19	Male	NonEpistemic	28	1
prolific	19	Male	NonEpistemic	29	1
prolific	19	Male	NonEpistemic	30	1
prolific	19	Male	NonEpistemic	31	1
prolific	19	Male	NonEpistemic	32	1
prolific	19	Male	NonEpistemic	33	1
prolific	19	Male	NonEpistemic	34	1
prolific	19	Male	NonEpistemic	35	1
prolific	19	Male	NonEpistemic	36	1
prolific	19	Male	NonEpistemic	37	1
prolific	19	Male	NonEpistemic	38	1
prolific	19	Male	NonEpistemic	39	1
prolific	19	Male	NonEpistemic	40	0
prolific	19	Male	Epistemic	41	1
prolific	19	Male	Epistemic	42	0
prolific	19	Male	Epistemic	43	0
prolific	19	Male	Epistemic	44	0
prolific	19	Male	Epistemic	45	1
prolific	19	Male	Epistemic	46	0
prolific	19	Male	Epistemic	47	0
prolific	19	Male	Epistemic	48	0
prolific	19	Male	Epistemic	49	0
prolific	19	Male	Epistemic	50	1
prolific	19	Male	Epistemic	51	0
prolific	19	Male	Epistemic	52	0
prolific	19	Male	Epistemic	53	0
prolific	19	Male	Epistemic	54	1
prolific	19	Male	Epistemic	55	0
prolific	19	Male	Epistemic	56	0
prolific	19	Male	Epistemic	57	1
prolific	19	Male	Epistemic	58	0
prolific	19	Male	Epistemic	59	0
prolific	19	Male	Epistemic	60	1
prolific	19	Male	Epistemic	61	0
prolific	19	Male	Epistemic	62	0
prolific	19	Male	Epistemic	63	0
prolific	19	Male	Epistemic	64	0
prolific	19	Male	Epistemic	65	1
prolific	19	Male	Epistemic	66	1
prolific	19	Male	Epistemic	67	0
prolific	19	Male	Epistemic	68	0
prolific	19	Male	Epistemic	69	0
prolific	19	Male	Epistemic	70	0
prolific	19	Male	Epistemic	71	0
prolific	19	Male	Epistemic	72	0
prolific	19	Male	Epistemic	73	0
prolific	19	Male	Epistemic	74	0
prolific	19	Male	Epistemic	75	1
prolific	19	Male	Epistemic	76	0
prolific	19	Male	Epistemic	77	0
prolific	19	Male	Epistemic	78	1
prolific	19	Male	Epistemic	79	1
prolific	19	Male	Epistemic	80	0
prolific	20	Female	NonEpistemic	1	1
prolific	20	Female	NonEpistemic	2	0
prolific	20	Female	NonEpistemic	3	0
prolific	20	Female	NonEpistemic	4	1
prolific	20	Female	NonEpistemic	5	1
prolific	20	Female	NonEpistemic	6	1
prolific	20	Female	NonEpistemic	7	1
prolific	20	Female	NonEpistemic	8	1
prolific	20	Female	NonEpistemic	9	1
prolific	20	Female	NonEpistemic	10	1
prolific	20	Female	NonEpistemic	11	1
prolific	20	Female	NonEpistemic	12	1
prolific	20	Female	NonEpistemic	13	0
prolific	20	Female	NonEpistemic	14	1
prolific	20	Female	NonEpistemic	15	0
prolific	20	Female	NonEpistemic	16	1
prolific	20	Female	NonEpistemic	17	0
prolific	20	Female	NonEpistemic	18	1
prolific	20	Female	NonEpistemic	19	0
prolific	20	Female	NonEpistemic	20	1
prolific	20	Female	NonEpistemic	21	1
prolific	20	Female	NonEpistemic	22	0
prolific	20	Female	NonEpistemic	23	1
prolific	20	Female	NonEpistemic	24	0
prolific	20	Female	NonEpistemic	25	1
prolific	20	Female	NonEpistemic	26	1
prolific	20	Female	NonEpistemic	27	1
prolific	20	Female	NonEpistemic	28	1
prolific	20	Female	NonEpistemic	29	1
prolific	20	Female	NonEpistemic	30	1
prolific	20	Female	NonEpistemic	31	1
prolific	20	Female	NonEpistemic	32	1
prolific	20	Female	NonEpistemic	33	0
prolific	20	Female	NonEpistemic	34	1
prolific	20	Female	NonEpistemic	35	1
prolific	20	Female	NonEpistemic	36	1
prolific	20	Female	NonEpistemic	37	1
prolific	20	Female	NonEpistemic	38	1
prolific	20	Female	NonEpistemic	39	1
prolific	20	Female	NonEpistemic	40	1
prolific	20	Female	Epistemic	41	0
prolific	20	Female	Epistemic	42	0
prolific	20	Female	Epistemic	43	0
prolific	20	Female	Epistemic	44	0
prolific	20	Female	Epistemic	45	0
prolific	20	Female	Epistemic	46	0
prolific	20	Female	Epistemic	47	0
prolific	20	Female	Epistemic	48	0
prolific	20	Female	Epistemic	49	0
prolific	20	Female	Epistemic	50	0
prolific	20	Female	Epistemic	51	0
prolific	20	Female	Epistemic	52	0
prolific	20	Female	Epistemic	53	0
prolific	20	Female	Epistemic	54	0
prolific	20	Female	Epistemic	55	0
prolific	20	Female	Epistemic	56	0
prolific	20	Female	Epistemic	57	0
prolific	20	Female	Epistemic	58	0
prolific	20	Female	Epistemic	59	0
prolific	20	Female	Epistemic	60	0
prolific	20	Female	Epistemic	61	0
prolific	20	Female	Epistemic	62	0
prolific	20	Female	Epistemic	63	1
prolific	20	Female	Epistemic	64	0
prolific	20	Female	Epistemic	65	0
prolific	20	Female	Epistemic	66	0
prolific	20	Female	Epistemic	67	0
prolific	20	Female	Epistemic	68	0
prolific	20	Female	Epistemic	69	0
prolific	20	Female	Epistemic	70	0
prolific	20	Female	Epistemic	71	0
prolific	20	Female	Epistemic	72	0
prolific	20	Female	Epistemic	73	0
prolific	20	Female	Epistemic	74	0
prolific	20	Female	Epistemic	75	0
prolific	20	Female	Epistemic	76	0
prolific	20	Female	Epistemic	77	0
prolific	20	Female	Epistemic	78	0
prolific	20	Female	Epistemic	79	1
prolific	20	Female	Epistemic	80	0
prolific	21	Female	NonEpistemic	1	1
prolific	21	Female	NonEpistemic	2	1
prolific	21	Female	NonEpistemic	3	1
prolific	21	Female	NonEpistemic	4	1
prolific	21	Female	NonEpistemic	5	0
prolific	21	Female	NonEpistemic	6	1
prolific	21	Female	NonEpistemic	7	1
prolific	21	Female	NonEpistemic	8	1
prolific	21	Female	NonEpistemic	9	1
prolific	21	Female	NonEpistemic	10	1
prolific	21	Female	NonEpistemic	11	0
prolific	21	Female	NonEpistemic	12	1
prolific	21	Female	NonEpistemic	13	1
prolific	21	Female	NonEpistemic	14	0
prolific	21	Female	NonEpistemic	15	0
prolific	21	Female	NonEpistemic	16	0
prolific	21	Female	NonEpistemic	17	0
prolific	21	Female	NonEpistemic	18	1
prolific	21	Female	NonEpistemic	19	0
prolific	21	Female	NonEpistemic	20	1
prolific	21	Female	NonEpistemic	21	1
prolific	21	Female	NonEpistemic	22	1
prolific	21	Female	NonEpistemic	23	1
prolific	21	Female	NonEpistemic	24	1
prolific	21	Female	NonEpistemic	25	1
prolific	21	Female	NonEpistemic	26	1
prolific	21	Female	NonEpistemic	27	1
prolific	21	Female	NonEpistemic	28	1
prolific	21	Female	NonEpistemic	29	1
prolific	21	Female	NonEpistemic	30	1
prolific	21	Female	NonEpistemic	31	1
prolific	21	Female	NonEpistemic	32	1
prolific	21	Female	NonEpistemic	33	0
prolific	21	Female	NonEpistemic	34	0
prolific	21	Female	NonEpistemic	35	1
prolific	21	Female	NonEpistemic	36	1
prolific	21	Female	NonEpistemic	37	1
prolific	21	Female	NonEpistemic	38	0
prolific	21	Female	NonEpistemic	39	1
prolific	21	Female	NonEpistemic	40	0
prolific	21	Female	Epistemic	41	1
prolific	21	Female	Epistemic	42	0
prolific	21	Female	Epistemic	43	0
prolific	21	Female	Epistemic	44	1
prolific	21	Female	Epistemic	45	1
prolific	21	Female	Epistemic	46	0
prolific	21	Female	Epistemic	47	0
prolific	21	Female	Epistemic	48	0
prolific	21	Female	Epistemic	49	0
prolific	21	Female	Epistemic	50	1
prolific	21	Female	Epistemic	51	0
prolific	21	Female	Epistemic	52	1
prolific	21	Female	Epistemic	53	0
prolific	21	Female	Epistemic	54	1
prolific	21	Female	Epistemic	55	0
prolific	21	Female	Epistemic	56	0
prolific	21	Female	Epistemic	57	0
prolific	21	Female	Epistemic	58	0
prolific	21	Female	Epistemic	59	1
prolific	21	Female	Epistemic	60	0
prolific	21	Female	Epistemic	61	0
prolific	21	Female	Epistemic	62	1
prolific	21	Female	Epistemic	63	1
prolific	21	Female	Epistemic	64	0
prolific	21	Female	Epistemic	65	0
prolific	21	Female	Epistemic	66	0
prolific	21	Female	Epistemic	67	0
prolific	21	Female	Epistemic	68	0
prolific	21	Female	Epistemic	69	0
prolific	21	Female	Epistemic	70	0
prolific	21	Female	Epistemic	71	0
prolific	21	Female	Epistemic	72	0
prolific	21	Female	Epistemic	73	0
prolific	21	Female	Epistemic	74	0
prolific	21	Female	Epistemic	75	0
prolific	21	Female	Epistemic	76	0
prolific	21	Female	Epistemic	77	0
prolific	21	Female	Epistemic	78	1
prolific	21	Female	Epistemic	79	1
prolific	21	Female	Epistemic	80	0
prolific	22	Female	NonEpistemic	1	0
prolific	22	Female	NonEpistemic	2	0
prolific	22	Female	NonEpistemic	3	0
prolific	22	Female	NonEpistemic	4	0
prolific	22	Female	NonEpistemic	5	0
prolific	22	Female	NonEpistemic	6	0
prolific	22	Female	NonEpistemic	7	0
prolific	22	Female	NonEpistemic	8	0
prolific	22	Female	NonEpistemic	9	0
prolific	22	Female	NonEpistemic	10	0
prolific	22	Female	NonEpistemic	11	0
prolific	22	Female	NonEpistemic	12	0
prolific	22	Female	NonEpistemic	13	0
prolific	22	Female	NonEpistemic	14	0
prolific	22	Female	NonEpistemic	15	0
prolific	22	Female	NonEpistemic	16	0
prolific	22	Female	NonEpistemic	17	0
prolific	22	Female	NonEpistemic	18	0
prolific	22	Female	NonEpistemic	19	0
prolific	22	Female	NonEpistemic	20	1
prolific	22	Female	NonEpistemic	21	1
prolific	22	Female	NonEpistemic	22	0
prolific	22	Female	NonEpistemic	23	1
prolific	22	Female	NonEpistemic	24	1
prolific	22	Female	NonEpistemic	25	0
prolific	22	Female	NonEpistemic	26	1
prolific	22	Female	NonEpistemic	27	0
prolific	22	Female	NonEpistemic	28	1
prolific	22	Female	NonEpistemic	29	1
prolific	22	Female	NonEpistemic	30	0
prolific	22	Female	NonEpistemic	31	1
prolific	22	Female	NonEpistemic	32	0
prolific	22	Female	NonEpistemic	33	0
prolific	22	Female	NonEpistemic	34	1
prolific	22	Female	NonEpistemic	35	1
prolific	22	Female	NonEpistemic	36	0
prolific	22	Female	NonEpistemic	37	1
prolific	22	Female	NonEpistemic	38	1
prolific	22	Female	NonEpistemic	39	0
prolific	22	Female	NonEpistemic	40	0
prolific	22	Female	Epistemic	41	0
prolific	22	Female	Epistemic	42	0
prolific	22	Female	Epistemic	43	0
prolific	22	Female	Epistemic	44	0
prolific	22	Female	Epistemic	45	0
prolific	22	Female	Epistemic	46	0
prolific	22	Female	Epistemic	47	0
prolific	22	Female	Epistemic	48	0
prolific	22	Female	Epistemic	49	0
prolific	22	Female	Epistemic	50	0
prolific	22	Female	Epistemic	51	0
prolific	22	Female	Epistemic	52	0
prolific	22	Female	Epistemic	53	0
prolific	22	Female	Epistemic	54	0
prolific	22	Female	Epistemic	55	1
prolific	22	Female	Epistemic	56	0
prolific	22	Female	Epistemic	57	0
prolific	22	Female	Epistemic	58	0
prolific	22	Female	Epistemic	59	0
prolific	22	Female	Epistemic	60	0
prolific	22	Female	Epistemic	61	0
prolific	22	Female	Epistemic	62	0
prolific	22	Female	Epistemic	63	0
prolific	22	Female	Epistemic	64	0
prolific	22	Female	Epistemic	65	0
prolific	22	Female	Epistemic	66	0
prolific	22	Female	Epistemic	67	0
prolific	22	Female	Epistemic	68	0
prolific	22	Female	Epistemic	69	0
prolific	22	Female	Epistemic	70	1
prolific	22	Female	Epistemic	71	0
prolific	22	Female	Epistemic	72	0
prolific	22	Female	Epistemic	73	0
prolific	22	Female	Epistemic	74	0
prolific	22	Female	Epistemic	75	0
prolific	22	Female	Epistemic	76	0
prolific	22	Female	Epistemic	77	0
prolific	22	Female	Epistemic	78	0
prolific	22	Female	Epistemic	79	0
prolific	22	Female	Epistemic	80	0
prolific	23	Female	NonEpistemic	1	0
prolific	23	Female	NonEpistemic	2	0
prolific	23	Female	NonEpistemic	3	0
prolific	23	Female	NonEpistemic	4	1
prolific	23	Female	NonEpistemic	5	0
prolific	23	Female	NonEpistemic	6	1
prolific	23	Female	NonEpistemic	7	0
prolific	23	Female	NonEpistemic	8	0
prolific	23	Female	NonEpistemic	9	0
prolific	23	Female	NonEpistemic	10	1
prolific	23	Female	NonEpistemic	11	0
prolific	23	Female	NonEpistemic	12	1
prolific	23	Female	NonEpistemic	13	0
prolific	23	Female	NonEpistemic	14	0
prolific	23	Female	NonEpistemic	15	0
prolific	23	Female	NonEpistemic	16	0
prolific	23	Female	NonEpistemic	17	0
prolific	23	Female	NonEpistemic	18	1
prolific	23	Female	NonEpistemic	19	0
prolific	23	Female	NonEpistemic	20	1
prolific	23	Female	NonEpistemic	21	1
prolific	23	Female	NonEpistemic	22	1
prolific	23	Female	NonEpistemic	23	1
prolific	23	Female	NonEpistemic	24	0
prolific	23	Female	NonEpistemic	25	1
prolific	23	Female	NonEpistemic	26	1
prolific	23	Female	NonEpistemic	27	1
prolific	23	Female	NonEpistemic	28	1
prolific	23	Female	NonEpistemic	29	1
prolific	23	Female	NonEpistemic	30	1
prolific	23	Female	NonEpistemic	31	1
prolific	23	Female	NonEpistemic	32	1
prolific	23	Female	NonEpistemic	33	0
prolific	23	Female	NonEpistemic	34	1
prolific	23	Female	NonEpistemic	35	1
prolific	23	Female	NonEpistemic	36	1
prolific	23	Female	NonEpistemic	37	1
prolific	23	Female	NonEpistemic	38	1
prolific	23	Female	NonEpistemic	39	1
prolific	23	Female	NonEpistemic	40	1
prolific	23	Female	Epistemic	41	0
prolific	23	Female	Epistemic	42	1
prolific	23	Female	Epistemic	43	1
prolific	23	Female	Epistemic	44	0
prolific	23	Female	Epistemic	45	0
prolific	23	Female	Epistemic	46	0
prolific	23	Female	Epistemic	47	0
prolific	23	Female	Epistemic	48	0
prolific	23	Female	Epistemic	49	0
prolific	23	Female	Epistemic	50	0
prolific	23	Female	Epistemic	51	0
prolific	23	Female	Epistemic	52	0
prolific	23	Female	Epistemic	53	0
prolific	23	Female	Epistemic	54	1
prolific	23	Female	Epistemic	55	1
prolific	23	Female	Epistemic	56	0
prolific	23	Female	Epistemic	57	0
prolific	23	Female	Epistemic	58	0
prolific	23	Female	Epistemic	59	0
prolific	23	Female	Epistemic	60	1
prolific	23	Female	Epistemic	61	0
prolific	23	Female	Epistemic	62	1
prolific	23	Female	Epistemic	63	1
prolific	23	Female	Epistemic	64	0
prolific	23	Female	Epistemic	65	1
prolific	23	Female	Epistemic	66	0
prolific	23	Female	Epistemic	67	0
prolific	23	Female	Epistemic	68	0
prolific	23	Female	Epistemic	69	0
prolific	23	Female	Epistemic	70	0
prolific	23	Female	Epistemic	71	0
prolific	23	Female	Epistemic	72	0
prolific	23	Female	Epistemic	73	0
prolific	23	Female	Epistemic	74	0
prolific	23	Female	Epistemic	75	0
prolific	23	Female	Epistemic	76	1
prolific	23	Female	Epistemic	77	0
prolific	23	Female	Epistemic	78	1
prolific	23	Female	Epistemic	79	1
prolific	23	Female	Epistemic	80	0
prolific	24	Female	NonEpistemic	1	1
prolific	24	Female	NonEpistemic	2	1
prolific	24	Female	NonEpistemic	3	1
prolific	24	Female	NonEpistemic	4	0
prolific	24	Female	NonEpistemic	5	0
prolific	24	Female	NonEpistemic	6	1
prolific	24	Female	NonEpistemic	7	1
prolific	24	Female	NonEpistemic	8	1
prolific	24	Female	NonEpistemic	9	0
prolific	24	Female	NonEpistemic	10	1
prolific	24	Female	NonEpistemic	11	0
prolific	24	Female	NonEpistemic	12	1
prolific	24	Female	NonEpistemic	13	1
prolific	24	Female	NonEpistemic	14	1
prolific	24	Female	NonEpistemic	15	0
prolific	24	Female	NonEpistemic	16	1
prolific	24	Female	NonEpistemic	17	0
prolific	24	Female	NonEpistemic	18	1
prolific	24	Female	NonEpistemic	19	0
prolific	24	Female	NonEpistemic	20	1
prolific	24	Female	NonEpistemic	21	1
prolific	24	Female	NonEpistemic	22	1
prolific	24	Female	NonEpistemic	23	1
prolific	24	Female	NonEpistemic	24	0
prolific	24	Female	NonEpistemic	25	1
prolific	24	Female	NonEpistemic	26	1
prolific	24	Female	NonEpistemic	27	1
prolific	24	Female	NonEpistemic	28	1
prolific	24	Female	NonEpistemic	29	1
prolific	24	Female	NonEpistemic	30	1
prolific	24	Female	NonEpistemic	31	1
prolific	24	Female	NonEpistemic	32	1
prolific	24	Female	NonEpistemic	33	1
prolific	24	Female	NonEpistemic	34	1
prolific	24	Female	NonEpistemic	35	1
prolific	24	Female	NonEpistemic	36	1
prolific	24	Female	NonEpistemic	37	1
prolific	24	Female	NonEpistemic	38	1
prolific	24	Female	NonEpistemic	39	1
prolific	24	Female	NonEpistemic	40	1
prolific	24	Female	Epistemic	41	1
prolific	24	Female	Epistemic	42	0
prolific	24	Female	Epistemic	43	0
prolific	24	Female	Epistemic	44	0
prolific	24	Female	Epistemic	45	1
prolific	24	Female	Epistemic	46	0
prolific	24	Female	Epistemic	47	0
prolific	24	Female	Epistemic	48	0
prolific	24	Female	Epistemic	49	0
prolific	24	Female	Epistemic	50	1
prolific	24	Female	Epistemic	51	0
prolific	24	Female	Epistemic	52	1
prolific	24	Female	Epistemic	53	0
prolific	24	Female	Epistemic	54	1
prolific	24	Female	Epistemic	55	1
prolific	24	Female	Epistemic	56	0
prolific	24	Female	Epistemic	57	0
prolific	24	Female	Epistemic	58	1
prolific	24	Female	Epistemic	59	0
prolific	24	Female	Epistemic	60	1
prolific	24	Female	Epistemic	61	0
prolific	24	Female	Epistemic	62	0
prolific	24	Female	Epistemic	63	1
prolific	24	Female	Epistemic	64	0
prolific	24	Female	Epistemic	65	1
prolific	24	Female	Epistemic	66	1
prolific	24	Female	Epistemic	67	0
prolific	24	Female	Epistemic	68	0
prolific	24	Female	Epistemic	69	1
prolific	24	Female	Epistemic	70	1
prolific	24	Female	Epistemic	71	1
prolific	24	Female	Epistemic	72	1
prolific	24	Female	Epistemic	73	0
prolific	24	Female	Epistemic	74	0
prolific	24	Female	Epistemic	75	1
prolific	24	Female	Epistemic	76	1
prolific	24	Female	Epistemic	77	0
prolific	24	Female	Epistemic	78	1
prolific	24	Female	Epistemic	79	1
prolific	24	Female	Epistemic	80	0
prolific	25	Female	NonEpistemic	1	1
prolific	25	Female	NonEpistemic	2	1
prolific	25	Female	NonEpistemic	3	0
prolific	25	Female	NonEpistemic	4	0
prolific	25	Female	NonEpistemic	5	0
prolific	25	Female	NonEpistemic	6	1
prolific	25	Female	NonEpistemic	7	1
prolific	25	Female	NonEpistemic	8	0
prolific	25	Female	NonEpistemic	9	0
prolific	25	Female	NonEpistemic	10	0
prolific	25	Female	NonEpistemic	11	0
prolific	25	Female	NonEpistemic	12	1
prolific	25	Female	NonEpistemic	13	1
prolific	25	Female	NonEpistemic	14	0
prolific	25	Female	NonEpistemic	15	0
prolific	25	Female	NonEpistemic	16	0
prolific	25	Female	NonEpistemic	17	0
prolific	25	Female	NonEpistemic	18	0
prolific	25	Female	NonEpistemic	19	0
prolific	25	Female	NonEpistemic	20	1
prolific	25	Female	NonEpistemic	21	1
prolific	25	Female	NonEpistemic	22	1
prolific	25	Female	NonEpistemic	23	1
prolific	25	Female	NonEpistemic	24	1
prolific	25	Female	NonEpistemic	25	1
prolific	25	Female	NonEpistemic	26	1
prolific	25	Female	NonEpistemic	27	1
prolific	25	Female	NonEpistemic	28	1
prolific	25	Female	NonEpistemic	29	1
prolific	25	Female	NonEpistemic	30	1
prolific	25	Female	NonEpistemic	31	1
prolific	25	Female	NonEpistemic	32	1
prolific	25	Female	NonEpistemic	33	0
prolific	25	Female	NonEpistemic	34	1
prolific	25	Female	NonEpistemic	35	1
prolific	25	Female	NonEpistemic	36	1
prolific	25	Female	NonEpistemic	37	1
prolific	25	Female	NonEpistemic	38	1
prolific	25	Female	NonEpistemic	39	1
prolific	25	Female	NonEpistemic	40	0
prolific	25	Female	Epistemic	41	1
prolific	25	Female	Epistemic	42	0
prolific	25	Female	Epistemic	43	0
prolific	25	Female	Epistemic	44	1
prolific	25	Female	Epistemic	45	1
prolific	25	Female	Epistemic	46	1
prolific	25	Female	Epistemic	47	0
prolific	25	Female	Epistemic	48	0
prolific	25	Female	Epistemic	49	0
prolific	25	Female	Epistemic	50	0
prolific	25	Female	Epistemic	51	0
prolific	25	Female	Epistemic	52	1
prolific	25	Female	Epistemic	53	0
prolific	25	Female	Epistemic	54	0
prolific	25	Female	Epistemic	55	0
prolific	25	Female	Epistemic	56	0
prolific	25	Female	Epistemic	57	1
prolific	25	Female	Epistemic	58	0
prolific	25	Female	Epistemic	59	1
prolific	25	Female	Epistemic	60	0
prolific	25	Female	Epistemic	61	0
prolific	25	Female	Epistemic	62	0
prolific	25	Female	Epistemic	63	0
prolific	25	Female	Epistemic	64	1
prolific	25	Female	Epistemic	65	0
prolific	25	Female	Epistemic	66	0
prolific	25	Female	Epistemic	67	0
prolific	25	Female	Epistemic	68	0
prolific	25	Female	Epistemic	69	0
prolific	25	Female	Epistemic	70	0
prolific	25	Female	Epistemic	71	0
prolific	25	Female	Epistemic	72	0
prolific	25	Female	Epistemic	73	1
prolific	25	Female	Epistemic	74	1
prolific	25	Female	Epistemic	75	0
prolific	25	Female	Epistemic	76	0
prolific	25	Female	Epistemic	77	0
prolific	25	Female	Epistemic	78	0
prolific	25	Female	Epistemic	79	1
prolific	25	Female	Epistemic	80	0
prolific	26	Male	NonEpistemic	1	1
prolific	26	Male	NonEpistemic	2	1
prolific	26	Male	NonEpistemic	3	0
prolific	26	Male	NonEpistemic	4	1
prolific	26	Male	NonEpistemic	5	1
prolific	26	Male	NonEpistemic	6	1
prolific	26	Male	NonEpistemic	7	1
prolific	26	Male	NonEpistemic	8	0
prolific	26	Male	NonEpistemic	9	1
prolific	26	Male	NonEpistemic	10	1
prolific	26	Male	NonEpistemic	11	1
prolific	26	Male	NonEpistemic	12	1
prolific	26	Male	NonEpistemic	13	1
prolific	26	Male	NonEpistemic	14	1
prolific	26	Male	NonEpistemic	15	1
prolific	26	Male	NonEpistemic	16	1
prolific	26	Male	NonEpistemic	17	1
prolific	26	Male	NonEpistemic	18	1
prolific	26	Male	NonEpistemic	19	0
prolific	26	Male	NonEpistemic	20	1
prolific	26	Male	NonEpistemic	21	1
prolific	26	Male	NonEpistemic	22	1
prolific	26	Male	NonEpistemic	23	1
prolific	26	Male	NonEpistemic	24	1
prolific	26	Male	NonEpistemic	25	1
prolific	26	Male	NonEpistemic	26	1
prolific	26	Male	NonEpistemic	27	1
prolific	26	Male	NonEpistemic	28	1
prolific	26	Male	NonEpistemic	29	1
prolific	26	Male	NonEpistemic	30	1
prolific	26	Male	NonEpistemic	31	1
prolific	26	Male	NonEpistemic	32	1
prolific	26	Male	NonEpistemic	33	0
prolific	26	Male	NonEpistemic	34	1
prolific	26	Male	NonEpistemic	35	1
prolific	26	Male	NonEpistemic	36	1
prolific	26	Male	NonEpistemic	37	1
prolific	26	Male	NonEpistemic	38	1
prolific	26	Male	NonEpistemic	39	1
prolific	26	Male	NonEpistemic	40	0
prolific	26	Male	Epistemic	41	1
prolific	26	Male	Epistemic	42	0
prolific	26	Male	Epistemic	43	1
prolific	26	Male	Epistemic	44	1
prolific	26	Male	Epistemic	45	1
prolific	26	Male	Epistemic	46	0
prolific	26	Male	Epistemic	47	0
prolific	26	Male	Epistemic	48	0
prolific	26	Male	Epistemic	49	0
prolific	26	Male	Epistemic	50	1
prolific	26	Male	Epistemic	51	0
prolific	26	Male	Epistemic	52	0
prolific	26	Male	Epistemic	53	0
prolific	26	Male	Epistemic	54	1
prolific	26	Male	Epistemic	55	1
prolific	26	Male	Epistemic	56	0
prolific	26	Male	Epistemic	57	0
prolific	26	Male	Epistemic	58	0
prolific	26	Male	Epistemic	59	0
prolific	26	Male	Epistemic	60	1
prolific	26	Male	Epistemic	61	0
prolific	26	Male	Epistemic	62	0
prolific	26	Male	Epistemic	63	0
prolific	26	Male	Epistemic	64	0
prolific	26	Male	Epistemic	65	1
prolific	26	Male	Epistemic	66	0
prolific	26	Male	Epistemic	67	0
prolific	26	Male	Epistemic	68	0
prolific	26	Male	Epistemic	69	0
prolific	26	Male	Epistemic	70	0
prolific	26	Male	Epistemic	71	0
prolific	26	Male	Epistemic	72	0
prolific	26	Male	Epistemic	73	0
prolific	26	Male	Epistemic	74	0
prolific	26	Male	Epistemic	75	0
prolific	26	Male	Epistemic	76	0
prolific	26	Male	Epistemic	77	0
prolific	26	Male	Epistemic	78	1
prolific	26	Male	Epistemic	79	1
prolific	26	Male	Epistemic	80	0
prolific	27	Male	NonEpistemic	1	0
prolific	27	Male	NonEpistemic	2	0
prolific	27	Male	NonEpistemic	3	0
prolific	27	Male	NonEpistemic	4	0
prolific	27	Male	NonEpistemic	5	0
prolific	27	Male	NonEpistemic	6	1
prolific	27	Male	NonEpistemic	7	0
prolific	27	Male	NonEpistemic	8	0
prolific	27	Male	NonEpistemic	9	0
prolific	27	Male	NonEpistemic	10	0
prolific	27	Male	NonEpistemic	11	0
prolific	27	Male	NonEpistemic	12	0
prolific	27	Male	NonEpistemic	13	0
prolific	27	Male	NonEpistemic	14	1
prolific	27	Male	NonEpistemic	15	1
prolific	27	Male	NonEpistemic	16	0
prolific	27	Male	NonEpistemic	17	0
prolific	27	Male	NonEpistemic	18	0
prolific	27	Male	NonEpistemic	19	0
prolific	27	Male	NonEpistemic	20	0
prolific	27	Male	NonEpistemic	21	1
prolific	27	Male	NonEpistemic	22	1
prolific	27	Male	NonEpistemic	23	1
prolific	27	Male	NonEpistemic	24	0
prolific	27	Male	NonEpistemic	25	0
prolific	27	Male	NonEpistemic	26	0
prolific	27	Male	NonEpistemic	27	0
prolific	27	Male	NonEpistemic	28	0
prolific	27	Male	NonEpistemic	29	1
prolific	27	Male	NonEpistemic	30	1
prolific	27	Male	NonEpistemic	31	1
prolific	27	Male	NonEpistemic	32	1
prolific	27	Male	NonEpistemic	33	0
prolific	27	Male	NonEpistemic	34	0
prolific	27	Male	NonEpistemic	35	1
prolific	27	Male	NonEpistemic	36	1
prolific	27	Male	NonEpistemic	37	1
prolific	27	Male	NonEpistemic	38	1
prolific	27	Male	NonEpistemic	39	1
prolific	27	Male	NonEpistemic	40	0
prolific	27	Male	Epistemic	41	1
prolific	27	Male	Epistemic	42	0
prolific	27	Male	Epistemic	43	0
prolific	27	Male	Epistemic	44	0
prolific	27	Male	Epistemic	45	0
prolific	27	Male	Epistemic	46	0
prolific	27	Male	Epistemic	47	0
prolific	27	Male	Epistemic	48	0
prolific	27	Male	Epistemic	49	0
prolific	27	Male	Epistemic	50	0
prolific	27	Male	Epistemic	51	0
prolific	27	Male	Epistemic	52	0
prolific	27	Male	Epistemic	53	0
prolific	27	Male	Epistemic	54	0
prolific	27	Male	Epistemic	55	0
prolific	27	Male	Epistemic	56	0
prolific	27	Male	Epistemic	57	0
prolific	27	Male	Epistemic	58	0
prolific	27	Male	Epistemic	59	0
prolific	27	Male	Epistemic	60	0
prolific	27	Male	Epistemic	61	0
prolific	27	Male	Epistemic	62	0
prolific	27	Male	Epistemic	63	0
prolific	27	Male	Epistemic	64	1
prolific	27	Male	Epistemic	65	0
prolific	27	Male	Epistemic	66	0
prolific	27	Male	Epistemic	67	0
prolific	27	Male	Epistemic	68	0
prolific	27	Male	Epistemic	69	0
prolific	27	Male	Epistemic	70	0
prolific	27	Male	Epistemic	71	0
prolific	27	Male	Epistemic	72	0
prolific	27	Male	Epistemic	73	0
prolific	27	Male	Epistemic	74	0
prolific	27	Male	Epistemic	75	0
prolific	27	Male	Epistemic	76	0
prolific	27	Male	Epistemic	77	0
prolific	27	Male	Epistemic	78	1
prolific	27	Male	Epistemic	79	1
[truncated: 15,681 more rows]

## Sheet: Dualism_ToM correlations
		Afterlife		Replication		∆Dualism_score	TOM
subject number	Gender	Epistemic	Nonepistemic	Epistemic	Nonepistemic	Dualism score	ToM_accuracy	correct_rt
2	Female	0.6	0.5	0.9	1	0.2	0.95	8.25189
3	Female	0.65	0.6	0.35	0.9	0.6	1	11.5986
4	Female			0.7	0.95		0.95	11.2416
9	Female	0.8	0.7	0.8	0.8	0.1	0.95	13.8642
10	Female	0.4	0.45	0.65	0.75	0.05	0.95	16.6949
11	Female	0.65	0.6	0.5	0.75	0.3	1	19.5125
12	Female	0.7	0.75	0.95	0.95	-0.05	0.9	15.2626
14	Female	0.55	0.85	0.1	0.65	0.25	0.95	24.5581
17	Female	0.4	0.35	1	1	0.05	0.85	20.4355
19	Female			0.05	0.3		0.95	9.19147
20	Female			0.35	0.6		0.95	9.45532
22	Female	0.45	0.7	0.05	0.8	0.5	0.95	7.79837
23	Female	0.65	0.5	0.05	0.45	0.55	0.95	15.8388
24	Female	0.6	0.55	0.15	0.6	0.5	1	8.9311
25	Female	0.9	0.8	1	1	0.1	0.95	8.12147
26	Female	0.5	0.45	0.9	1	0.15	0.7	11.3767
27	Female	0.4	0.6	0.8	0.95	-0.05	0.9	11.7321
28	Female	0.3	0.65	0.6	0.8	-0.15	0.95	19.1281
29	Female	0.25	0.55	1	1	-0.3	0.85	9.07347
30	Female	0.55	0.5	0.15	0.55	0.45	0.9	7.21461
31	Female	0.7	0.85	0.35	0.75	0.25	0.9	10.5104
33	Female	0.55	0.55	0.35	0.7	0.35	0.9	7.24567
34	Female	0.6	0.45	0	0.6	0.75	0.85	13.6859
36	Female	0.55	0.6	0.1	0.5	0.35	0.9	9.994
43	Female	0.55	0.5	0.15	0.5	0.4	0.95	8.66632
44	Female	0.7	0.65	0.55	0.85	0.35	0.95	18.4219
51	Female	0.9	0.85	1	1	0.05	0.8	19.1818
52	Female	0.5	0.6	0.85	0.4	-0.55	0.75	26.9294
57	Female	0.65	0.5	1	1	0.15	1	11.3149
61	Female	0.35	0.45	0.7	0.95	0.15	0.9	14.7903
62	Female	0.55	0.35	0.65	1	0.55	1	8.11595
65	Female	0.8	0.4	0.95	1	0.45	1	8.69435
66	Female	0.6	0.6	0.2	0.55	0.35	0.95	15.0853
67	Female	0.7	0.35	0.65	0.45	0.15	1	6.41365
68	Female	0.65	0.65	0.9	0.9	0	0.9	8.53828
69	Female	0.9	0.6	0.6	0.5	0.2	0.95	15.2223
70	Female	0.85	0.45				0.95	7.05126
71	Female	0.6	0.45	0.6	1	0.55	0.95	12.3883
72	Female	1	1				0.8	16.2808
73	Female	0.6	0.35	0.6	0.6	0.25	0.95	11.2013
74	Female	0.5	0.3	0.65	0.65	0.2	0.9	7.77168
75	Female			0.85	0.95		0.85	14.5943
76	Female	0.2	0.1				0.95	15.4986
77	Female	0.5	0.9	0.55	0.85	-0.1	1	10.7682
78	Female	0.8	0.4	0.65	0.6	0.35	0.95	10.0049
79	Female	0.7	0.55	0.75	0.5	-0.1	0.5	12.2037
81	Female	0.85	0.8	1	1	0.05	0.95	13.0669
82	Female	0.25	0.25	0.5	0.65	0.15	0.75	13.7355
83	Female	0.9	0.4	0.2	0.7	1	1	12.7027
84	Female	0.2	0.3	0.8	0.85	-0.05	0.75	15.6299
85	Female	0.65	0.25	0.95	0.95	0.4	0.85	19.5944
86	Female	0.95	0.5	0.75	0.9	0.6	1	13.516
88	Female	0.25	0.35	1	0.9	-0.2	0.95	17.8896
91	Female	0.45	0.45	0.25	0.25	0	0.85	23.3576
95	Female	0.55	0.8	0.35	0.5	-0.1	0.95	29.4197
102	Female	0.5	0.25	0.55	0.2	-0.1	0.8	21.3363
105	Female	1	1	1	1	0	0.9	19.2953
113	Female	0.55	0.55	0.2	0.3	0.1	0.95	12.3308
115	Female	0.4	0.6	0.05	0.35	0.1	0.75	16.8605
201	Female
202	Female	0.6	0.6	1	1	0	1	4.934
203	Female	0.45	0.85	0.45	0.65	-0.2	0.75	8.50373
206	Female	0.5	0.45	0.85	1	0.2	0.95	13.7982
207	Female	0.2	0.25	0.4	0.7	0.25	0.8	8.64731
208	Female	0.25	0.25	0.9	0.9	0	0.9	4.75022
210	Female	0.25	0.2	0.6	0.7	0.15	0.95	10.5541
213	Female	0.85	0.55	1	1	0.3	1	7.95215
214	Female	0.7	0.5	0.95	0.5	-0.25	1	9.19095
215	Female	0.6	0.55	0.6	0.95	0.4	1	11.4482
216	Female	0.35	0.45				0.95	10.3258
218	Female	0.85	0.65	0.75	0.85	0.3	0.85	7.24388
219	Female	0.6	0.6	1	1	0	0.9	9.83144
221	Female	0.4	0.5	0.15	0.55	0.3	0.85	9.66712
222	Female	0.7	0.55	0.65	0.95	0.45	0.9	7.50539
228	Female	0.35	0.25	0.25	0.5	0.35	0.95	9.73563
230	Female	0.4	0.35	1	1	0.05	0.8	10.2964
231	Female	0.35	0.45	0.05	0.55	0.4	0.7	23.2245
233	Female	0.75	0.5	1	1	0.25	0.95	15.9465
234	Female			0.5	0.9		0.9	12.3886
237	Female	0.2	0.35	0.8	1	0.05	0.75	14.9361
243	Female	0.15	0.05	0	0.7	0.8	1	16.5693
245	Female	0.4	0.5	0.45	0.75	0.2	0.9	10.1971
247	Female	0.3	0.45	0.85	0.95	-0.05	1	10.926
248	Female	0.45	0.55	0.6	0.65	-0.05	0.8	26.6612
249	Female	0.65	0.4	0.3	0.6	0.55	1	17.0575
250	Female	0.9	0.8	1	1	0.1	0.85	11.5072
254	Female	0.75	0.45	0.05	0.2	0.45	0.85	46.0887
257	Female	0.55	0.55	0.3	0.65	0.35	1	42.7328
258	Female	0.25	0.3	0.45	0.8	0.3	1	8.1366
261	Female	0.55	0.3	0.65	0.5	0.1	0.95	9.32284
263	Female	0.65	0.45	0.2	0.4	0.4	0.85	8.56647
264	Female	0.65	0.75	1	1	-0.1	0.95	10.7316
265	Female	0.9	0.45	0.9	0.9	0.45	0.5	8.3518
268	Female	0.8	0.3	0.75	0.95	0.7	1	11.1147
270	Female	1	1	1	1	0	0.8	14.7603
271	Female	0.05	0.05	0.6	0.8	0.2	0.55	9.723
272	Female	1	0.5	0.05	0.35	0.8	0.9	8.14911
273	Female			0.05	0.25		0.85	7.91488
274	Female	0.45	0.3				0.95	14.2579
275	Female	0.7	0.45	0.8	0.95	0.4	0.95	13.222
276	Female	0.6	0.7	0.6	0.95	0.25	0.95	14.3073
277	Female	0.75	0.7	0.35	0.75	0.45	0.8	11.8112
278	Female	0.5	0.4	0.95	0.9	0.05	0.85	13.0872
279	Female	0.65	0.2	0.25	0.85	1.05	1	9.1795
280	Female	0.9	0.45	0.85	0.85	0.45	1	9.75695
282	Female	0.45	0.75	0.55	0.9	0.05	0.95	12.6265
283	Female	0.2	0.1	0.4	0.65	0.35	0.9	10.8062
286	Female	0.35	0.3	0.4	0.85	0.5	1	17.7521
292	Female	0.75	0.7	0.7	0.5	-0.15	0.95	7.73095
293	Female	0.85	0.75	0.65	0.3	-0.25	0.95	12.5894
294	Female	0.65	0.75	0.6	0.5	-0.2	0.95	23.1249
295	Female	1	0.5	0.3	0.35	0.55	0.9	16.8297
297	Female			0.65	0.25		1	11.4625
298	Female	0.45	0.4	0.7	0.55	-0.1	0.95	15.9797
301	Female			0.65	0.4		1	14.5544
302	Female	0.55	0.3	0.4	0.65	0.5	0.95	14.8491
303	Female	0.55	0.5	1	1	0.05	1	14.4417
310	Female	0.25	0.1	0.7	0.6	0.05	0.85	30.1283
319	Female	0.9	0.4	0.7	0.75	0.55	0.8	16.2208
1	Male	0.65	0.4				0.75	8.03613
5	Male	0.05	0				0.8	13.9221
6	Male	1	1	1	1	0	0.9	13.4646
7	Male	0.45	0.4	0.45	0.6	0.2	0.9	11.6876
8	Male	0.75	0.65	1	1	0.1	1	3.1924
13	Male	0.35	0.2	0.3	0.5	0.35	1	18.1063
15	Male	0.7	0.45	0.55	0.7	0.4	1	14.896
16	Male	0.9	0.9	0.05	0.5	0.45	0.95	16.3353
18	Male	0.75	0.45	1	1	0.3	0.9	15.5246
21	Male	0.8	0.75	1	1	0.05	0.5	2.7296
32	Male	0.55	0.5	0.05	0.45	0.45	1	7.9818
35	Male	0.25	0	1	1	0.25	0.8	19.7091
37	Male	0.55	0.65	0.35	0.6	0.15	0.75	12.0144
38	Male	0.65	0.65	1	0.95	-0.05	0.9	9.35272
39	Male	0.45	0.25				0.9	6.59556
40	Male	0.5	0.5	0.4	0.55	0.15	0.95	11.7058
41	Male	0.9	0.5	1	1	0.4	0.6	27.0027
42	Male	0.9	0.85	1	1	0.05	0.85	4.91053
45	Male	0.95	0.8	1	1	0.15	0.9	14.2849
46	Male	0.8	0.75	0.9	0.95	0.1	0.9	12.3188
47	Male	0.7	0.55	0.8	0.8	0.15	0.9	18.3638
48	Male	0.55	0.6	0.6	0.65	0	0.65	9.39354
49	Male	0.25	0.25	1	1	0	0.9	11.4891
50	Male	0.7	0.55	1	1	0.15	0.95	13.1019
53	Male	0.75	0.65	0.8	1	0.3	0.95	12.5923
54	Male	0	0	1	1	0	0.8	30.3604
55	Male	0.8	0.5	1	1	0.3	0.85	24.2139
56	Male	0.65	0.7	0.8	0.95	0.1	0.9	40.8741
58	Male	0.45	0.4	0.85	0.7	-0.1	0.65	7.90346
59	Male	0	0	1	1	0	0.95	17.3359
60	Male	0.7	0.6	1	1	0.1	0.9	19.5718
63	Male	0	0	1	1	0	1	13.1574
64	Male	0.45	0.5	0.6	0.35	-0.3	0.65	4.18615
80	Male	0.1	0	0.4	0.3	0	0.5	0.4263
87	Male	0.2	0.3	0.7	0.7	-0.1	0.45	19.5437
89	Male	0.5	0.45	0.6	0.75	0.2	0.6	8.5345
90	Male	0.75	0.6	0.2	0.55	0.5	1	13.5693
92	Male	0.8	0.4	0.9	0.95	0.45	0.95	15.9687
93	Male	0.75	0.45	0.9	0.95	0.35	0.8	10.7129
94	Male	0.7	0.9	0.9	1	-0.1	0.95	14.5219
96	Male	0.05	0	0.9	0.95	0.1	0.6	11.7285
97	Male	0.8	0.35	0.05	0.45	0.85	0.95	28.8046
98	Male	0.4	0.3	0.2	0.55	0.45	0.7	16.1899
99	Male	0.1	0.2	0.45	0.65	0.1	0.7	32.2976
100	Male	0.6	0.7	0.45	0.55	0	0.7	22.2691
101	Male	0.55	0.4	0.5	0.4	0.05	0.95	11.9021
103	Male	0.75	0.35	0.85	0.95	0.5	0.95	32.0276
106	Male	1	0.45	0.7	0.35	0.2	0.95	39.7624
107	Male	0.1	0.25	0.95	1	-0.1	0.75	19.1672
108	Male	0.4	0.3	0.95	1	0.15	0.8	28.1928
109	Male	0.9	0.45				0.9	12.6154
110	Male	0.35	0.25	0.55	0.45	0	0.85	10.7111
111	Male	0.4	0.25				0.65	28.5015
112	Male	0.5	0.25	0.8	0.65	0.1	0.9	21.0941
114	Male	0.15	0.3	0.55	0.4	-0.3	0.9	17.7087
116	Male	0.8	0.35				1	10.7889
117	Male	0.4	0.35	0.6	0.8	0.25	0.95	13.6706
118	Male	0.8	0.85	0.55	0.35	-0.25	1	52.8986
119	Male	0.4	0.5	0.7	0.6	-0.2	1	14.1128
120	Male	0.25	0.4	0.45	0.55	-0.05	0.85	16.1813
204	Male	0.05	0.15	0.2	0.6	0.3	0.9	10.7229
205	Male	0.9	0.8	1	1	0.1	0.95	10.8525
209	Male	0.5	0.4	0.65	0.8	0.25	0.7	11.9231
211	Male	0	0	0.95	0.95	0	0.5	7.5125
212	Male	0.2	0.15	0.6	0.35	-0.2	0.85	11.8468
217	Male	0.7	0.7	0.55	1	0.45	1	8.85485
220	Male	0.35	0.05	1	1	0.3	1	12.6313
223	Male	0.4	0.1	0.8	1	0.5	0.9	12.6979
224	Male	0.25	0.55	0.6	0.95	0.05	0.9	8.36089
225	Male	0.35	0.3				1	8.76305
226	Male	0.85	0.8	0.15	0.9	0.8	1	8.148
227	Male	0.45	0.5	0.9	1	0.05	0.95	10.5857
229	Male	0.15	0.4	0.9	0.9	-0.25	0.95	9.85237
232	Male	0.65	0.5	1	1	0.15	0.9	10.3856
235	Male	0.6	0.5	0.9	0.95	0.15	0.7	12.2017
236	Male	0.25	0.35	0.2	0.5	0.2	0.9	15.9351
238	Male	0.3	0.55	0.2	0.5	0.05	1	13.0814
239	Male	0.65	0.65	0.75	0.75	0	1	10.6766
240	Male	0.7	0.5	0.25	0.6	0.55	0.95	21.9759
241	Male	0.4	0.45	0.3	0.5	0.15	0.95	15.3659
242	Male	0.9	0.75	0.75	0.65	0.05	0.9	18.1146
244	Male	0.4	0.3	1	1	0.1	0.95	14.2573
246	Male	0.3	0.55	0.45	0.45	-0.25	0.85	24.6216
251	Male	0.5	0.35	0.65	0.25	-0.25	0.8	6.26425
252	Male	0	0	0.6	0.55	-0.05	0.95	26.2366
253	Male	0	0	0.95	0.8	-0.15	1	9.44175
255	Male	0.4	0.35	0.3	0.85	0.6	1	15.798
256	Male	0.2	0.35	0.95	0.85	-0.25	1	25.0254
259	Male	0.55	0.55	0.95	1	0.05	0.8	82.3782
260	Male	0.2	0.25	0.2	0.9	0.65	1	15.5641
262	Male	0.9	0.75	1	1	0.15	0.95	6.43774
266	Male	0.6	0.55	0.65	0.65	0.05	0.55	6.82909
267	Male	0.4	0.7	0.55	0.65	-0.2	1	11.9581
269	Male	0.65	0.65	0.6	0.5	-0.1	0.75	6.07067
281	Male	0.7	0.3	0.45	0.4	0.35	0.95	11.4276
284	Male	0.9	0.9	1	1	0	1	11.2301
285	Male	0.7	0.6	0.5	0.55	0.15	0.85	13.4853
287	Male	0.6	0.15	0.75	1	0.7	0.95	13.5359
288	Male	0.95	0.55	1	1	0.4	1	13.6639
289	Male	0.85	0.95	0.75	0.85	0	0.8	8.31263
290	Male	0.15	0	0.7	0.8	0.25	1	10.6598
291	Male	0.6	0.5	1	1	0.1	0.65	6.67431
296	Male	0.75	0.7	0.95	0.95	0.05	0.95	13.1118
299	Male	0.65	0.65	0.65	0.65	0	0.9	10.0609
300	Male	0.4	0.4	0.8	0.85	0.05	0.75	8.5758
304	Male	0.6	0.1	0.45	0.4	0.45	0.95	9.64558
305	Male	0.55	0.25	0.35	0.4	0.35	0.9	12.1165
306	Male	0.1	0.1	1	1	0	0.95	10.5205
307	Male	0	0	0.8	0.7	-0.1	0.85	19.0447
308	Male	0.45	0.1	0.4	0.9	0.85	0.95	13.5761
309	Male	0	0				1	21.802
311	Male	0	0	1	1	0	0.9	18.2672
312	Male	0	0	1	1	0	0.75	70.0957
313	Male	0.6	0.55	0.65	0.4	-0.2	0.95	28.0572
314	Male	0.75	0.6	0.65	0.7	0.2	0.8	15.5377
315	Male	0.6	0.25	0.7	0.6	0.25	1	13.752
316	Male	0.35	0.4	0.9	1	0.05	0.9	35.4986
317	Male	0.9	0.65	0.9	1	0.35	1	9.197
318	Male	0	0	1	1	0	0.95	11.6365
320	Male	0.8	0.5	0.15	0.8	0.95	0.9	12.0086
